# Supplementary material for: A molecular roadmap of the AGM region reveals BMPER as a novel regulator of HSC maturation
Source: J Exp Med. 2017 Dec 4;214(12):3731–51. doi: 10.1084/jem.20162012 (PMC5716029; doi:10.1084/jem.20162012)
Supplement: Tables S1-S7 (zipped Excel files) [file JEM_20162012_TablesS1-S7.zip]

Archive with 8 entries (7 files):
- JEM_20162012_TablesS1-S7/
- JEM_20162012_TablesS1-S7/JEM_20162012_TableS1.xlsx
- JEM_20162012_TablesS1-S7/JEM_20162012_TableS2.xlsx
- JEM_20162012_TablesS1-S7/JEM_20162012_TableS3.xlsx
- JEM_20162012_TablesS1-S7/JEM_20162012_TableS4.xlsx
- JEM_20162012_TablesS1-S7/JEM_20162012_TableS5.xlsx
- JEM_20162012_TablesS1-S7/JEM_20162012_TableS6.xlsx
- JEM_20162012_TablesS1-S7/JEM_20162012_TableS7.xlsx
