# Supplementary material for: A molecular roadmap of the AGM region reveals BMPER as a novel regulator of HSC maturation
Source: J Exp Med. 2017 Dec 4;214(12):3731–51. doi: 10.1084/jem.20162012 (PMC5716029; doi:10.1084/jem.20162012)
Supplement: Tables S1-S7 (zipped Excel files) [file JEM_20162012_TablesS1-S7.zip › JEM_20162012_TablesS1-S7/JEM_20162012_TableS1.xlsx]

## Sheet: Supp_table1
Table S1. Significant association of principle components with categorical traits
	Stage	Position
PC1 (38%)	4e-05	0.04075
PC2 (17.6%)	0.20113	0.00013
PC3 (13.3%)	0.18771	0.96927
PC4 (8.7%)	0.99998	0.65505
PC5 (7.7%)	0.77845	0.99145
PC6 (3.4%)	0.87089	0.95025
PC7 (2%)	0.99533	0.79407
PC8 (1.8%)	0.85428	0.85458
PC9 (1.6%)	0.99489	0.91257
PC10 (1.4%)	0.98407	0.99724
PC11 (1.3%)	0.95645	0.9661
PC12 (1.2%)	0.98994	0.95481
PC13 (1.1%)	0.91008	0.92926
PC14 (1%)	0.92875	0.92335
PC15 (0%)	0.45695	0.98278
Results of ANOVA comparing each principal component and the categorical traits stage (E9.5 or E10.5), or position (AoV or AoD).
