# Supplementary material for: A molecular roadmap of the AGM region reveals BMPER as a novel regulator of HSC maturation
Source: J Exp Med. 2017 Dec 4;214(12):3731–51. doi: 10.1084/jem.20162012 (PMC5716029; doi:10.1084/jem.20162012)
Supplement: Tables S1-S7 (zipped Excel files) [file JEM_20162012_TablesS1-S7.zip › JEM_20162012_TablesS1-S7/JEM_20162012_TableS2.xlsx]

## Sheet: Sheet1
Table S2. Genes belonging to unsupervised gene clusters 1 to 5
Name	Ensembl Gene ID	Cluster	E9AoD	E9AoV	E10AoD	E10AoV	E10UGR	log2FC.10V.vs.10D	log2FC.10V.vs.9V	adj..P.10V.vs.10D	adj..P.10V.vs.9V
1300002K09Rik	ENSMUSG00000028327	cluster1	3.07458	2.50123	0.214025	0.28306	0.475286	0.384753	-3.14621	0.679584	5.8e-64
1700109F18Rik	ENSMUSG00000009206	cluster1	0.392134	0.0316851	0.0281844	0.0115182	0.0212025	-1.57043	-1.41827	0.652304	0.805387
1700128E19Rik	ENSMUSG00000031510	cluster1	0.393992	0.069361	0.0666708	0.00776181	0.0137076	-3.11963	-3.16242	0.0800004	0.0720763
2310043J07Rik	ENSMUSG00000006143	cluster1	0.4996	0.347758	0.11514	0.0729136	0.145265	-0.677546	-2.253	0.58345	4.49e-05
2600006K01Rik	ENSMUSG00000039798	cluster1	0.879218	0.267325	0.398397	0.394146	0.388509	-0.0692118	0.560019	0.985361	0.293737
2610017I09Rik	ENSMUSG00000060424	cluster1	8.10365	0.178855	1.6633	0.30256	2.37596	-2.47443	0.75464	1.2e-31	0.183354
2610034M16Rik	ENSMUSG00000024227	cluster1	1.44245	0.116371	0.0998305	0.189187	0.328888	0.904847	0.700722	0.273004	0.344851
2900016B01Rik	ENSMUSG00000050873	cluster1	0.891651	0.216912	0.231996	0.0661591	0.27708	-1.83069	-1.71571	0.00573985	0.013897
4921507L20Rik	ENSMUSG00000027196	cluster1	0.405029	0.442918	0.13349	0.169952	0.1702	0.333716	-1.39804	0.831642	0.00150211
4930572J05Rik	ENSMUSG00000056665	cluster1	4.05697	2.67269	1.74309	1.06551	1.23431	-0.729245	-1.32851	0.00329758	4.1e-16
4932411E22Rik	ENSMUSG00000047490	cluster1	0.621899	0.233145	0.299613	0.0900873	0.0463557	-1.75207	-1.37421	0.00245452	0.0379769
4932425I24Rik	ENSMUSG00000022805	cluster1	0.488199	0.201384	0.139548	0.175435	0.187133	0.307227	-0.2006	0.839868	0.850969
4933436C20Rik	ENSMUSG00000031736	cluster1	5.09969	2.27179	1.17145	0.606737	1.14612	-0.970774	-1.9062	0.000647	4.41e-20
6430704M03Rik	ENSMUSG00000045589	cluster1	4.17106	0.697168	3.00875	0.832529	1.33467	-1.87328	0.25381	3.66e-44	0.579295
A730049H05Rik	ENSMUSG00000048636	cluster1	0.496685	0.432441	0.0780465	0.647572	0.319064	3.09907	0.606357	3.32e-13	0.129256
AB041550	ENSMUSG00000030053	cluster1	1.01749	0.115728	0.371217	0.339808	0.258139	-0.144635	1.55267	0.881186	0.00326942
AC091106.3	ENSMUSG00000085412	cluster1	1.21423	0.301654	0.611577	0.139316	0.177747	-2.15313	-1.11559	1.53e-07	0.0439235
AC100600.1	ENSMUSG00000066477	cluster1	0.672395	0.27997	0.141409	0	0.00987547	0	0	6.25e-05	2.06e-09
AC102287.1	ENSMUSG00000074303	cluster1	12.5034	8.55341	2.85047	1.19336	4.17824	-1.27172	-2.84399	2.56e-16	1.25e-152
AC103380.1	ENSMUSG00000086461	cluster1	0.335609	0.4612	0.224456	0.320862	0.202885	0.497545	-0.521415	0.459981	0.290498
AC116729.2	ENSMUSG00000074603	cluster1	0.713629	0.169755	0.309843	0.342951	0.323757	0.123269	1.014	0.973925	0.0637592
AC123795.1	ENSMUSG00000086878	cluster1	56.0319	1.44539	36.8513	4.75581	4.74989	-2.96812	1.71771	0	1.12e-24
AC124807.4	ENSMUSG00000086182	cluster1	2.58377	0.0308469	0.581242	0.00776181	0.0266047	-6.24355	-1.99104	3.74e-18	0.606285
AC125073.1	ENSMUSG00000045238	cluster1	0.588448	0.0115107	0.0387619	0.00592885	0.00737709	0	0	0.189864	1
AC134530.1	ENSMUSG00000073114	cluster1	0.420088	0.414941	0.186642	0.178946	0.163442	-0.136611	-1.23432	0.93265	0.00689039
AC144797.1	ENSMUSG00000085884	cluster1	0.280843	0.192447	0.0669988	0.176648	0.0903489	1.38073	-0.120901	0.0994646	0.924429
AC145070.4	ENSMUSG00000082610	cluster1	0.462151	0.318521	0.22375	0.148497	0.137986	-0.60966	-1.10022	0.447673	0.0396472
AC154378.2	ENSMUSG00000085544	cluster1	1.45928	0.418218	0.662715	0.250385	0.706945	-1.41572	-0.718559	0.000152	0.141844
AC154683.3	ENSMUSG00000085555	cluster1	2.71597	0.262295	0.276115	0.0155236	0.0256274	-4.17294	-4.07905	3.07e-07	6.35e-07
AC157572.3	ENSMUSG00000079241	cluster1	0.264456	0.145072	0.0748593	0.0421093	0.0753266	-0.849974	-1.77952	0.569779	0.0324871
AC158618.1	ENSMUSG00000086241	cluster1	0.688742	0.32134	0.219578	0.221306	0.319828	0.0554826	-0.497233	1	0.428706
AC158626.2	ENSMUSG00000068263	cluster1	0.630856	0.100921	0.247658	0.191844	0.104953	-0.387689	0.923822	0.648755	0.199875
AC158992.1	ENSMUSG00000087375	cluster1	2.88827	0.372274	0.0319894	0.0119079	0.0417608	-1.95671	-5.4714	0.468006	1.04e-12
AC163295.5	ENSMUSG00000086323	cluster1	0.839583	0.552872	0.39381	0.384443	0.373789	-0.0357461	-0.506504	1	0.259194
AC166773.1	ENSMUSG00000054061	cluster1	12.2199	1.87019	2.97509	2.84938	1.90218	-0.0810643	0.611216	0.863403	0.00301775
AC168091.1	ENSMUSG00000085475	cluster1	0.467961	0.0696166	0.0416996	0	0.0385245	0	0	0.10911	0.0170099
AC172746.1	ENSMUSG00000051515	cluster1	19.2637	3.25054	4.78547	4.77354	3.14369	-0.024435	0.549025	1	0.00179476
Acsl6	ENSMUSG00000020333	cluster1	7.55444	3.2567	5.43893	1.87777	2.74005	-1.54992	-0.796787	2.79e-23	1.01e-05
Adcyap1r1	ENSMUSG00000029778	cluster1	28.4922	4.14719	17.4146	16.3947	14.6528	-0.103883	1.98055	0.532786	1.89e-59
Adra1a	ENSMUSG00000045875	cluster1	3.93611	0.293344	1.42283	0.350748	0.970091	-2.04032	0.257033	2.4e-14	0.743673
AI836003	ENSMUSG00000029875	cluster1	1.20541	0.34751	0.918851	0.727958	0.35665	-0.35697	1.06506	0.387969	0.00311376
Ak3l1	ENSMUSG00000028527	cluster1	105.784	81.1337	32.8649	31.2669	46.9604	-0.0931231	-1.37845	0.554916	9.1e-141
Ak3l2-ps	ENSMUSG00000081957	cluster1	6.71358	5.38821	1.92989	1.8409	2.86425	-0.0908526	-1.55576	0.828626	1.75e-23
AL591113.3	ENSMUSG00000086787	cluster1	1.6235	1.09213	0.555309	0.650496	0.65423	0.253615	-0.72402	0.643146	0.0180134
AL591204.2	ENSMUSG00000061395	cluster1	0.969018	0.70561	0.451076	0.455716	0.580406	-0.00508015	-0.627301	1	0.0819196
AL593853.2	ENSMUSG00000087498	cluster1	0.66439	0.250573	0.402752	0.177279	0.250127	-1.24299	-0.514752	0.00960727	0.460462
AL606975.2	ENSMUSG00000085505	cluster1	0.686348	0.541677	0.170801	0.185659	0.148775	0.0677304	-1.5575	1	0.000125
AL606975.3	ENSMUSG00000086683	cluster1	2.26791	0.885739	0.222389	0.384607	0.324502	0.770735	-1.20348	0.140947	0.000235
AL611949.1	ENSMUSG00000085870	cluster1	1.57569	0.52597	0.697976	0.35521	0.674686	-0.997693	-0.568064	0.00664756	0.20533
AL645478.4	ENSMUSG00000085645	cluster1	27.9186	7.26436	6.2171	2.73676	5.38473	-1.20133	-1.40613	6.11e-20	5.59e-37
AL669897.2	ENSMUSG00000086412	cluster1	0.985641	0.476914	0.239293	0.422622	0.437108	0.803034	-0.17204	0.134398	0.710484
AL669898.3	ENSMUSG00000082226	cluster1	2.26853	0.472974	0.991873	0.510381	0.546947	-0.978441	0.107296	0.00126635	0.950736
AL691513.2	ENSMUSG00000085998	cluster1	0.310124	0.148085	0.135988	0.172144	0.337529	0.300323	0.167589	0.831638	0.910406
AL772230.2	ENSMUSG00000073984	cluster1	3.37076	0.0384443	0.938634	0.117038	0.51008	-3.0204	1.60765	1.77e-22	0.115641
AL772409.1	ENSMUSG00000087501	cluster1	0.431209	0.426934	0.323671	0.330316	0.287552	0.0180541	-0.402609	1	0.442802
AL807233.2	ENSMUSG00000087565	cluster1	0.404433	0.0307152	0.0241468	0.00852613	0.0167293	-1.5301	-1.84183	0.652304	0.606285
AL807828.5	ENSMUSG00000087200	cluster1	0.323103	0.147094	0.124626	0.0888017	0.12707	-0.508979	-0.730627	0.731387	0.427883
AL928644.3	ENSMUSG00000086077	cluster1	0.707113	0.426792	0.0736165	0.581401	0.143966	2.96564	0.444308	1.9e-14	0.348168
AL929066.2	ENSMUSG00000085071	cluster1	1.06026	0.394644	0.313625	0.340572	0.683726	0.0965718	-0.213181	0.973925	0.77428
AL929212.2	ENSMUSG00000075399	cluster1	0.728968	0.227687	0.0590564	0.0865022	0.251407	0.562846	-1.41153	0.832636	0.0312642
AL954707.7	ENSMUSG00000086166	cluster1	1.30927	0.0772257	0.223862	0.0818142	0.0920669	-1.46799	0.083131	0.0295259	1
Amica1	ENSMUSG00000048534	cluster1	1.77689	0.96327	0.195435	0.0570903	0.325177	-1.85575	-4.05858	0.00873694	1.56e-20
Ankfn1	ENSMUSG00000047773	cluster1	0.517513	0.295622	0.214444	0.0497496	0.0372907	-2.12941	-2.57381	0.00254592	4.4e-05
Ankrd43	ENSMUSG00000044352	cluster1	0.555552	0.278141	0.264738	0.149882	0.373376	-0.832242	-0.886313	0.188004	0.119278
Ankrd56	ENSMUSG00000045314	cluster1	9.1312	2.87103	1.28041	0.653394	4.1408	-0.995938	-2.13761	0.000266	3.36e-42
Apba2	ENSMUSG00000030519	cluster1	26.5056	5.18439	9.65622	2.2292	4.303	-2.13286	-1.21822	1.85e-125	1.74e-20
Ar	ENSMUSG00000046532	cluster1	0.40973	0.201849	0.270331	0.119331	0.312648	-1.20233	-0.762194	0.0349135	0.288674
Arg1	ENSMUSG00000019987	cluster1	105.977	74.385	57.9802	28.5403	27.4555	-1.0429	-1.38468	4.34e-74	2.89e-65
AU042651	ENSMUSG00000021509	cluster1	1.87657	0.224827	0.132639	0.100628	0.493481	-0.422333	-1.16154	0.739489	0.0771599
Axin2	ENSMUSG00000000142	cluster1	56.4402	34.2077	15.5981	14.2401	29.3144	-0.15227	-1.26675	0.32398	2.63e-47
B3gat1	ENSMUSG00000045994	cluster1	1.44326	0.0771521	0.647452	0.224663	0.25054	-1.54553	1.54043	1.96e-05	0.0177568
BC024139	ENSMUSG00000044361	cluster1	7.20164	0.363937	2.36705	0.67894	0.197498	-1.81523	0.897438	6.78e-21	0.0197418
Bcat1	ENSMUSG00000030268	cluster1	120.018	62.8518	72.0764	32.6231	29.4909	-1.165	-0.948213	1.38e-57	2.25e-56
Bhlha9	ENSMUSG00000044243	cluster1	1.04398	0.796436	0.0329839	0.210944	0.39304	2.64167	-1.9176	0.00059	4.88e-10
Bhlhe23	ENSMUSG00000045493	cluster1	0.519969	0.0626699	0.164764	0.076717	0.0744699	-1.15244	0.264912	0.151146	0.948476
Bmp3	ENSMUSG00000029335	cluster1	5.45225	1.36353	3.25429	0.674022	0.756842	-2.29233	-1.01889	1.14e-42	0.000144
Brsk2	ENSMUSG00000053046	cluster1	14.3744	0.51642	7.18689	1.04521	1.14192	-2.80076	1.01628	3.87e-148	0.000927
Btbd17	ENSMUSG00000000202	cluster1	21.3375	0.76476	5.64237	0.450247	0.726738	-3.66298	-0.765171	1.05e-90	0.0257611
BX649361.1	ENSMUSG00000085463	cluster1	0.701096	0.237613	0.0491181	0.0818042	0.269314	0.714447	-1.5357	0.736467	0.0167807
C130021I20Rik	ENSMUSG00000052951	cluster1	12.8871	3.70087	1.63323	1.03749	3.85014	-0.676823	-1.83343	0.00838957	6.38e-30
C130071C03Rik	ENSMUSG00000050334	cluster1	6.92957	0.155079	4.22594	0.265887	0.347263	-4.00692	0.776219	2.97e-94	0.220595
C1ql2	ENSMUSG00000036907	cluster1	0.762612	0.262357	0.165204	0.0645089	0.227981	-1.37722	-2.02317	0.0957049	0.00160505
Calca	ENSMUSG00000030669	cluster1	1.13355	0.348804	0.462958	0.197834	0.20477	-1.24411	-0.820143	0.0055105	0.130358
Camkv	ENSMUSG00000032936	cluster1	14.1739	3.78716	6.21059	3.3617	2.9209	-0.903341	-0.173442	8.59e-11	0.488216
Car11	ENSMUSG00000003273	cluster1	5.85798	1.36781	2.3535	2.38676	3.27893	0.00248349	0.802187	1	0.000264
Cbr2	ENSMUSG00000025150	cluster1	1.37021	0.206166	0.0985872	0.0497975	0.184137	-0.991778	-2.03053	0.391819	0.00318932
Cd36	ENSMUSG00000002944	cluster1	21.5676	8.8678	18.1013	7.25927	4.65356	-1.33876	-0.291615	2.25e-42	0.0734329
Cdh20	ENSMUSG00000050840	cluster1	0.968822	0.521038	0.38343	0.268787	0.253497	-0.535221	-0.95922	0.357549	0.0224554
Cdx1	ENSMUSG00000024619	cluster1	6.21203	2.13536	0.314626	0.473133	1.48524	0.569284	-2.17673	0.270588	2.67e-21
Cdx4	ENSMUSG00000031326	cluster1	7.06099	4.14324	0.0412268	0.0421093	0.0137076	0.0135244	-6.6214	1	3.1e-94
Celsr1	ENSMUSG00000016028	cluster1	94.3216	30.1122	25.4803	39.3956	62.8405	0.607475	0.385493	9.98e-17	0.00014
Celsr2	ENSMUSG00000068740	cluster1	85.9676	18.3916	31.5584	16.215	40.4788	-0.98035	-0.183634	5.49e-57	0.140763
Cer1	ENSMUSG00000038192	cluster1	3.60947	0.814911	0.0912361	0	0.0162406	0	0	0.00286876	1.93e-24
Chl1	ENSMUSG00000030077	cluster1	4.74443	1.55676	2.63935	1.39372	0.341851	-0.93776	-0.162769	8.53e-07	0.607612
Cnih3	ENSMUSG00000026514	cluster1	0.467392	0.233339	0.146948	0.272884	0.351327	0.860461	0.222132	0.192023	0.761084
Cnnm1	ENSMUSG00000025189	cluster1	0.782772	0.39349	0.0674408	0.182675	0.187944	1.41717	-1.1091	0.0725116	0.020923
Cnpy1	ENSMUSG00000044681	cluster1	0.855836	0.518387	0.301977	0.355098	0.204686	0.218186	-0.518884	0.771854	0.265259
Cntn2	ENSMUSG00000053024	cluster1	34.285	6.20496	20.9805	4.74969	4.92768	-2.15993	-0.387652	1.94e-143	0.0161609
Cp	ENSMUSG00000003617	cluster1	5.13966	0.621406	2.1853	0.173478	0.216062	-3.71339	-1.88954	2.78e-57	2.38e-07
Cpne7	ENSMUSG00000034796	cluster1	2.23926	1.74119	0.835858	0.749682	0.911322	-0.176242	-1.21673	0.739489	8.13e-08
Crabp2	ENSMUSG00000004885	cluster1	277.517	73.8828	130.118	65.9944	126.393	-1.00005	-0.164744	3.18e-67	0.109816
Crb1	ENSMUSG00000063681	cluster1	2.00788	0.892592	1.40841	0.578489	0.709032	-1.29873	-0.62313	8.32e-08	0.0630725
Cspg5	ENSMUSG00000032482	cluster1	4.42805	0.388619	2.64571	0.528716	0.651245	-2.34093	0.440223	7.41e-60	0.34846
Cxcr4	ENSMUSG00000045382	cluster1	18.7137	5.82135	12.2305	6.38758	3.27136	-0.956623	0.131826	4.93e-24	0.536165
D230002A01Rik	ENSMUSG00000046413	cluster1	2.04615	0.721526	0.292528	0.141478	0.82317	-0.992164	-2.2494	0.0780969	4.19e-11
D930028M14Rik	ENSMUSG00000074274	cluster1	7.17435	1.27754	3.1211	0.355453	0.405539	-3.15141	-1.84766	2.49e-51	2.61e-14
Dbx1	ENSMUSG00000030507	cluster1	9.1378	0.116635	0.177217	0.0325759	0.0162406	-2.44371	-1.84121	0.00359102	0.0719556
Dbx2	ENSMUSG00000045608	cluster1	1.85066	0.0542281	0.0579551	0.159547	0.176447	1.44025	1.5548	0.112924	0.0653743
Dcc	ENSMUSG00000060534	cluster1	4.13665	0.278544	2.75832	1.14313	1.93204	-1.29452	2.03483	6.76e-17	4.93e-16
Ddn	ENSMUSG00000059213	cluster1	0.642177	0.0235748	0.0157827	0.025064	0.00685381	0.630116	0.0786769	1	1
Dll1	ENSMUSG00000014773	cluster1	63.7026	13.0865	19.6981	6.84613	19.6276	-1.54339	-0.938134	6.8e-134	8.76e-21
Dmrt2	ENSMUSG00000048138	cluster1	38.6364	2.31958	8.15565	1.21374	7.62013	-2.77515	-0.935657	7.27e-163	1.88e-06
Dock3	ENSMUSG00000039716	cluster1	1.71119	0.457841	0.589564	0.275056	0.319037	-1.11997	-0.737224	0.00484963	0.0985719
Dpysl5	ENSMUSG00000029168	cluster1	140.781	50.4366	49.9097	15.7172	29.9259	-1.6877	-1.68456	7.73e-115	1.33e-92
Dtx4	ENSMUSG00000039982	cluster1	108.598	81.0431	34.7618	67.4765	20.1161	0.937073	-0.267235	1.23e-58	0.00542953
E530001K10Rik	ENSMUSG00000075020	cluster1	0.408449	0.069942	0.172306	0.124799	0.130092	-0.497374	0.832658	0.614467	0.44165
Edar	ENSMUSG00000003227	cluster1	0.779985	0.373734	0.117208	0.0904518	0.26246	-0.391986	-2.04984	0.784209	8.49e-05
Elavl2	ENSMUSG00000008489	cluster1	27.2813	7.53776	16.7914	8.39608	8.62381	-1.02031	0.152751	6.67e-43	0.429642
Emilin2	ENSMUSG00000024053	cluster1	58.7209	34.3813	11.4349	11.5766	13.8076	-0.00421953	-1.5726	1	1.09e-64
En1	ENSMUSG00000058665	cluster1	2.48401	1.50099	1.62884	0.284068	0.175702	-2.53948	-2.40305	3.29e-34	1.83e-31
Fam69c	ENSMUSG00000047992	cluster1	1.8487	0.292956	0.383145	0.0250571	0.175959	-3.95542	-3.55008	4.03e-10	4.78e-07
Fcrl6	ENSMUSG00000070504	cluster1	0.584742	0.12417	0.313625	0.00776181	0.0403124	-5.36197	-4.00308	1.81e-10	0.00197962
Fez1	ENSMUSG00000032118	cluster1	32.6587	2.76395	19.9294	4.65003	5.045	-2.11854	0.748791	9.45e-157	6.84e-06
Fgf15	ENSMUSG00000031073	cluster1	11.3945	0.620084	0.188284	0.0162879	0.278147	-3.54744	-5.25241	9.9e-05	8.03e-20
Fgf17	ENSMUSG00000022101	cluster1	2.29237	1.37937	0.0977089	0.174427	0.516189	0.805936	-2.98145	0.402877	4.86e-38
Fgf18	ENSMUSG00000057967	cluster1	9.28878	2.66235	1.21261	1.29238	0.990587	0.0718472	-1.0454	0.923139	8.35e-09
Fgf3	ENSMUSG00000031074	cluster1	1.10571	0.718819	0.360676	0.378495	0.255118	0.0463145	-0.925142	1	0.010557
Fgfbp3	ENSMUSG00000047632	cluster1	34.1624	2.28501	8.57768	2.55645	3.20905	-1.76582	0.159699	4.01e-38	0.595129
Figf	ENSMUSG00000031380	cluster1	2.46073	1.49905	2.01427	0.614742	0.649034	-1.73113	-1.28668	2.75e-23	8.24e-08
Fndc8	ENSMUSG00000018844	cluster1	0.392566	0.181112	0.108401	0.0774916	0.152368	-0.524457	-1.24658	0.689469	0.0828987
Foxb1	ENSMUSG00000059246	cluster1	21.1435	1.46641	0.450016	0.0466109	0.133221	-3.18313	-4.87077	3.77e-09	8.89e-40
Foxe3	ENSMUSG00000044518	cluster1	0.456469	0.124364	0.303511	0.306539	0.121212	-0.010732	1.29809	1	0.0176628
Foxn4	ENSMUSG00000042002	cluster1	0.507641	0.0231177	0.148773	0.0155236	0.0867577	-3.28427	-0.57248	0.00151732	1
Frmd5	ENSMUSG00000027238	cluster1	10.0288	5.32389	4.12128	2.49486	3.67	-0.744733	-1.09576	3.65e-06	1.04e-19
Fst	ENSMUSG00000021765	cluster1	24.4771	9.04134	4.60905	6.0885	14.7247	0.380362	-0.571837	0.0273425	9.18e-06
Fut9	ENSMUSG00000055373	cluster1	4.96177	1.44219	1.51303	1.74325	1.61728	0.182575	0.270677	0.671066	0.398639
Fzd10	ENSMUSG00000081683	cluster1	55.5155	23.7114	5.41747	3.90988	7.06107	-0.489593	-2.60213	0.00285536	5.42e-139
Fzd9	ENSMUSG00000049551	cluster1	6.52589	0.819244	3.58625	1.49429	1.03799	-1.28457	0.865579	2.29e-14	0.00122902
Gabrg1	ENSMUSG00000001260	cluster1	1.19387	0.131187	0.189054	0.258889	0.0230944	0.433724	0.978752	0.652304	0.117165
Gad1	ENSMUSG00000070880	cluster1	0.785739	0.565692	0.27952	0.208254	0.128047	-0.447019	-1.44255	0.537927	0.000278
Galr1	ENSMUSG00000024553	cluster1	0.554254	0.254706	0.21739	0.00776181	0.00987547	-4.82486	-5.03823	2.55e-07	1.46e-07
Gbx1	ENSMUSG00000067724	cluster1	2.70185	0.587857	0.194999	0.766767	0.673065	1.9493	0.381559	1.15e-10	0.341401
Gbx2	ENSMUSG00000034486	cluster1	18.6422	5.49785	2.65663	3.61175	3.3981	0.4205	-0.607741	0.0406187	0.000133
Gdf10	ENSMUSG00000021943	cluster1	7.30872	4.17287	0.877394	4.74263	1.03599	2.41288	0.182433	3.66e-111	0.470816
Gdf7	ENSMUSG00000037660	cluster1	0.44532	0.131636	0.115134	0.089566	0.0286504	-0.391254	-0.5571	0.784209	0.597069
Gjb6	ENSMUSG00000040055	cluster1	0.522545	0.270482	0.216511	0.0155236	0.127135	-3.82677	-4.12448	1.54e-05	3.81e-07
Gldc	ENSMUSG00000024827	cluster1	37.8029	25.3762	8.34109	13.3054	15.7963	0.653389	-0.934009	1.82e-10	6.05e-25
Glra1	ENSMUSG00000000263	cluster1	2.03692	0.018591	0.652972	0.278507	0.549444	-1.23755	3.60683	0.000695	6.93e-07
Glt1d1	ENSMUSG00000049971	cluster1	6.30334	2.64972	1.08158	1.13738	1.77821	0.0498585	-1.22237	0.95774	1.31e-09
Gm1568	ENSMUSG00000062961	cluster1	3.41042	0.489091	0.56935	0.256475	0.45187	-1.17157	-0.935058	0.00366371	0.0296459
Gm5607	ENSMUSG00000047935	cluster1	1.56948	0.0466926	0.308801	0.0337047	0.0291377	-3.21617	-0.474643	1.14e-06	0.905517
Gm5736	ENSMUSG00000078621	cluster1	0.230002	0.308136	0.286466	0.222927	0.191454	-0.382404	-0.464075	0.623609	0.474567
Gm973	ENSMUSG00000047361	cluster1	1.12361	0.387519	0.627063	0.42394	0.279768	-0.581959	0.127312	0.173198	0.884538
Gpr68	ENSMUSG00000047415	cluster1	1.33356	0.338561	0.165319	0.343229	0.653057	1.03139	0.0131635	0.0641177	1
Gpr98	ENSMUSG00000069170	cluster1	28.2829	3.06006	12.5348	4.34224	5.50014	-1.55055	0.503098	2.11e-70	0.00674186
Greb1l	ENSMUSG00000042942	cluster1	135.677	58.8966	23.8363	16.1011	16.4559	-0.587498	-1.87401	8.76e-13	1.03e-104
Grem1	ENSMUSG00000074934	cluster1	7.92877	3.08551	1.76372	3.9332	3.69519	1.13412	0.346237	2.76e-13	0.0734509
Grrp1	ENSMUSG00000050105	cluster1	20.0684	8.13381	5.63572	3.53272	4.56847	-0.692987	-1.20502	8.91e-07	9.03e-32
Gsc	ENSMUSG00000021095	cluster1	0.319484	0.31626	0.316463	0.170209	0.0915672	-0.916453	-0.893372	0.0959579	0.0772712
Gsx2	ENSMUSG00000035946	cluster1	0.218827	0.0237685	0	0.00776181	0.00685381	0	-1.62294	0.739489	0.805387
Hes3	ENSMUSG00000028946	cluster1	5.89456	0.558692	0.0169041	0.133968	0.0167293	2.97326	-2.06163	0.00786552	1.31e-07
Hes5	ENSMUSG00000048001	cluster1	17.5357	0.354642	1.75116	0.229524	0.718419	-2.94704	-0.627213	3.07e-32	0.259194
Hes7	ENSMUSG00000023781	cluster1	2.02129	0.983778	0.371539	0.378048	0.355495	0.00295642	-1.37943	1	2.45e-06
Hk3	ENSMUSG00000025877	cluster1	3.04048	0.132208	1.31932	0.708162	0.710836	-0.910342	2.42435	0.00101694	1.41e-11
Hoxa1	ENSMUSG00000029844	cluster1	25.312	16.5076	6.33578	7.21535	4.97772	0.166459	-1.19578	0.412791	1.26e-39
Hoxb1	ENSMUSG00000018973	cluster1	26.3375	14.8904	0.96401	3.72541	2.34215	1.92928	-2.00084	7.19e-35	6.82e-66
Hoxb9	ENSMUSG00000020875	cluster1	298.178	74.269	152.479	76.656	99.2086	-1.01302	0.0437664	1.82e-52	0.739234
Hoxc12	ENSMUSG00000050328	cluster1	0.319595	0.140403	0	0	0	0	0	1	8.04e-05
Hpse2	ENSMUSG00000074852	cluster1	0.545409	0.6452	0.0322139	0.580516	0.559189	4.14793	-0.155289	4.83e-15	0.783757
Hrk	ENSMUSG00000046607	cluster1	1.94218	0.80542	0.894825	0.348698	0.228769	-1.38131	-1.21044	3.33e-06	0.000339
Igfbpl1	ENSMUSG00000035551	cluster1	22.5024	2.86404	6.62144	1.6638	1.3933	-2.0113	-0.785768	1.64e-53	5.24e-05
Igsf9b	ENSMUSG00000034275	cluster1	3.43967	1.35393	1.23179	1.08063	1.88009	-0.212949	-0.327098	0.632786	0.30346
Il17rb	ENSMUSG00000015966	cluster1	0.310651	0.239573	0.0917634	0.188179	0.104953	1.01686	-0.349385	0.197769	0.681602
Ildr2	ENSMUSG00000040612	cluster1	61.5797	12.9524	18.3184	49.8159	38.9414	1.42339	1.94145	8.2e-108	5.29e-108
Insrr	ENSMUSG00000005640	cluster1	0.905821	0.178522	0.365229	0.125442	0.220657	-1.56509	-0.510303	0.00199691	0.584913
Irx1	ENSMUSG00000060969	cluster1	10.4758	4.34678	3.76286	0.822732	2.3584	-2.219	-2.40713	8.49e-36	1.77e-99
Irx2	ENSMUSG00000001504	cluster1	7.9765	4.70307	4.3583	2.83071	1.79646	-0.646337	-0.736474	0.000173	2.76e-06
Irx3	ENSMUSG00000031734	cluster1	58.2417	20.2926	8.41244	3.35599	19.9464	-1.34575	-2.59687	4.95e-36	7.67e-125
Irx4	ENSMUSG00000021604	cluster1	2.35411	0.556871	0.147773	0.276306	1.1805	0.875197	-1.01231	0.192023	0.0112092
Irx5	ENSMUSG00000031737	cluster1	18.9403	5.09836	2.71832	0.692698	2.73948	-1.99834	-2.88422	5.72e-52	1.08e-76
Ism1	ENSMUSG00000074766	cluster1	18.5489	5.53153	4.48464	3.45131	11.3279	-0.400117	-0.68305	0.0344372	9.2e-06
Itgb8	ENSMUSG00000025321	cluster1	25.5041	10.0697	17.5693	10.1125	6.08695	-0.815783	0.00336998	1.04e-17	1
Itih5	ENSMUSG00000025780	cluster1	34.6523	22.3004	21.0538	9.36083	9.62127	-1.19142	-1.25475	7.14e-35	5.77e-35
Kbtbd11	ENSMUSG00000055675	cluster1	84.6482	29.712	20.9234	9.272	15.8002	-1.19172	-1.68287	1.63e-35	1.27e-79
Kcnab3	ENSMUSG00000018470	cluster1	2.78456	1.53065	0.728069	0.961292	1.16717	0.381012	-0.668325	0.371719	0.00953904
Kcnc3	ENSMUSG00000062785	cluster1	7.84416	3.60491	5.5434	2.69134	2.51029	-1.05872	-0.4243	5.01e-20	0.0353938
Kcnj10	ENSMUSG00000044708	cluster1	2.16505	0.319138	0.741338	0.345522	0.827884	-1.11711	0.111389	0.00149062	0.970519
Kcnv1	ENSMUSG00000022342	cluster1	0.378021	0.325686	0.133463	0.183961	0.116294	0.444347	-0.826295	0.716906	0.136647
Kremen2	ENSMUSG00000040680	cluster1	3.77749	1.28021	0.391898	0.181731	1.65384	-1.12816	-2.8142	0.0239755	4.4e-40
Krt5	ENSMUSG00000061527	cluster1	4.98534	2.11664	0.341178	0.0611119	0.630402	-2.60035	-5.17659	2.12e-06	3.36e-56
Lbx1	ENSMUSG00000025216	cluster1	3.49695	0.853489	0.346232	0.207522	0.233066	-0.767329	-2.03782	0.183082	5.51e-10
Lfng	ENSMUSG00000029570	cluster1	21.775	3.5386	8.57822	6.00243	9.46322	-0.533852	0.759188	7.94e-05	2.47e-07
Lhfpl4	ENSMUSG00000042873	cluster1	5.29047	1.07851	2.93458	1.87938	1.2966	-0.664494	0.799382	0.000893	0.000829
Lhx3	ENSMUSG00000026934	cluster1	6.23131	0.179111	1.51735	0.108268	0.251285	-3.82576	-0.729448	1.11e-42	0.397895
Lhx4	ENSMUSG00000026468	cluster1	2.8704	0.0151949	1.43956	0.0800326	0.0621076	-4.19062	2.40513	1.4e-40	0.0644425
Lhx5	ENSMUSG00000029595	cluster1	0.643155	0.0846178	0.157664	0.0516428	0.0393351	-1.62489	-0.711921	0.0432161	0.57488
Lingo3	ENSMUSG00000051067	cluster1	0.666988	0.21912	0.403497	0.143623	0.171215	-1.51155	-0.615395	0.00127567	0.403504
Lmo3	ENSMUSG00000030226	cluster1	1.93113	1.01628	0.346609	1.04204	0.885468	1.56457	0.033107	8.88e-09	1
Lmx1b	ENSMUSG00000038765	cluster1	20.0509	7.19645	2.4788	2.36032	9.4621	-0.0934826	-1.60957	0.772781	8.92e-39
Lrig1	ENSMUSG00000030029	cluster1	120.689	25.254	94.8437	13.0021	25.6247	-2.88757	-0.960107	0	2.09e-25
Lrrc36	ENSMUSG00000054320	cluster1	0.434769	0.0543598	0.188933	0.107626	0.0595746	-0.828878	0.979883	0.289792	0.379476
Lrrn1	ENSMUSG00000034648	cluster1	92.9674	16.2605	67.1713	43.8317	37.8427	-0.637054	1.42821	1.79e-22	1.25e-115
Maneal	ENSMUSG00000042763	cluster1	5.84109	1.65655	4.29268	1.68216	1.37169	-1.37134	0.0193282	7.35e-28	1
Mdga2	ENSMUSG00000034912	cluster1	0.400662	0.124689	0.314504	0.304577	0.175214	-0.0614152	1.28557	0.970351	0.0234912
Meox1	ENSMUSG00000001493	cluster1	293.923	48.298	212.501	23.4321	84.7247	-3.20245	-1.04487	0	6.68e-37
Meox2	ENSMUSG00000036144	cluster1	31.3556	4.31398	24.2132	1.77336	5.73211	-3.79248	-1.28275	0	4.31e-24
Mesp1	ENSMUSG00000030544	cluster1	0.42014	0.101827	0	0.0255784	0.0359916	0	-1.99413	0.510135	0.0757886
Mesp2	ENSMUSG00000030543	cluster1	2.01643	0.632407	0.0415238	0.131797	0.283278	1.63905	-2.26726	0.102763	1.31e-11
Mfsd2a	ENSMUSG00000028655	cluster1	8.51959	1.64647	2.33877	1.55887	2.13012	-0.605335	-0.0813301	0.0081204	0.898399
Mlc1	ENSMUSG00000035805	cluster1	0.682642	0.0154583	0.150246	0	0.00938681	0	0	3.27e-05	0.710001
mmu-mir-1897	ENSMUSG00000084530	cluster1	0.533208	0.046437	0.148651	0.041102	0.0167293	-1.86816	-0.179015	0.0319847	1
mmu-mir-1957	ENSMUSG00000088552	cluster1	0.437209	0.147551	0.0558879	0.082447	0.0816918	0.533614	-0.842499	0.832636	0.326427
mmu-mir-219-1	ENSMUSG00000065555	cluster1	0.373487	0.0698801	0.108249	0.0908517	0.0542765	-0.259934	0.375988	0.877574	0.837853
Mnx1	ENSMUSG00000001566	cluster1	4.9999	2.08375	2.4534	0.0567471	0.0882237	-5.4532	-5.20054	2.97e-60	1.62e-55
Mobp	ENSMUSG00000032517	cluster1	2.0633	0.0385761	0.0412268	0.124956	0.0261161	1.58504	1.69626	0.14506	0.0812341
Mpped1	ENSMUSG00000041708	cluster1	4.96916	1.52518	2.32622	0.808911	0.991857	-1.54416	-0.916759	4.1e-20	0.000396
Msgn1	ENSMUSG00000047002	cluster1	0.591509	0.455284	0.0249712	0.0310472	0.0547652	0.304035	-3.87329	1	1.24e-15
Msx3	ENSMUSG00000025469	cluster1	6.7194	0.155869	0.00853995	0.0429952	0.0187736	2.33825	-1.86408	0.470383	0.022143
Mtap7d2	ENSMUSG00000041020	cluster1	10.5954	3.4082	3.71674	2.01238	4.24848	-0.903464	-0.762495	2.73e-08	2.27e-05
Muc6	ENSMUSG00000048191	cluster1	0.224553	0.315214	0.141354	0.209261	0.14461	0.545463	-0.589276	0.570014	0.30601
Myf5	ENSMUSG00000000435	cluster1	7.08091	0.602719	3.48924	0.203703	2.69708	-4.12388	-1.56524	1.99e-81	8.22e-05
Myo16	ENSMUSG00000039057	cluster1	6.24524	1.03897	3.87002	0.738169	1.54076	-2.41096	-0.495976	2.27e-35	0.134691
Myo7b	ENSMUSG00000024388	cluster1	0.971069	0.310359	0.335111	0.377366	0.475054	0.14932	0.279803	0.882561	0.678094
Nat8l	ENSMUSG00000048142	cluster1	14.119	3.5307	4.72448	2.42293	3.85396	-0.98309	-0.545684	4.28e-12	0.0044758
Neurod1	ENSMUSG00000034701	cluster1	4.86077	0.456382	1.60987	0.246404	0.163389	-2.73011	-0.898093	1.35e-34	0.0361716
Neurod4	ENSMUSG00000048015	cluster1	24.6911	0.338921	5.33872	0.171127	0.567187	-4.97989	-0.984449	4.92e-110	0.07
Neurog1	ENSMUSG00000048904	cluster1	2.42552	0.0463672	0.28983	0.0499926	0.0329699	-2.55576	0.107915	3.37e-05	1
Neurog2	ENSMUSG00000027967	cluster1	23.1362	0.44654	1.35937	0.0568686	0.217338	-4.59631	-2.97361	3.03e-38	9.68e-09
Ngb	ENSMUSG00000021032	cluster1	0.193302	0.276708	0.207552	0.14567	0.100144	-0.530594	-0.92437	0.58135	0.119592
Ngef	ENSMUSG00000026259	cluster1	1.48614	0.664095	0.298722	0.927531	1.01092	1.61835	0.480986	8.09e-07	0.187566
Nhlh1	ENSMUSG00000051251	cluster1	9.35585	0.491657	3.31189	2.40207	0.987142	-0.480124	2.26506	0.0284531	1.58e-22
Nhlh2	ENSMUSG00000048540	cluster1	13.16	0.52707	7.87776	0.429009	0.636918	-4.21481	-0.298869	9.28e-149	0.579359
Nkd2	ENSMUSG00000021567	cluster1	35.1146	16.4162	19.8555	4.91355	9.1476	-2.03529	-1.74284	2.29e-154	1.52e-55
Nkx1-2	ENSMUSG00000048528	cluster1	5.27315	0.833759	0.159343	0.0977985	0.264657	-0.676129	-3.05868	0.476993	2.64e-23
Nkx2-9	ENSMUSG00000058669	cluster1	9.23298	0.773218	0.432415	0.0576329	0.0527208	-2.9216	-3.74822	7.97e-09	5.35e-25
Nkx3-1	ENSMUSG00000022061	cluster1	31.4759	3.76644	9.98036	7.15573	0.604966	-0.500207	0.925396	0.000129	4.05e-15
Nkx6-1	ENSMUSG00000035187	cluster1	31.602	4.14713	6.45153	0.403795	0.372569	-4.01474	-3.3623	2.61e-129	9.17e-100
Nlgn1	ENSMUSG00000063887	cluster1	0.603446	0.224122	0.357974	0.129661	0.138733	-1.47996	-0.791359	0.00484925	0.272072
Nmnat2	ENSMUSG00000042751	cluster1	5.36661	0.534598	2.41888	0.277745	0.493339	-3.14352	-0.946015	5.78e-64	0.0268579
Noto	ENSMUSG00000068302	cluster1	0.972412	0.768781	0.0164313	0	0.0466775	0	0	0.510135	2.24e-23
Nova2	ENSMUSG00000030411	cluster1	5.03684	2.12115	3.28943	1.68593	1.72541	-0.982168	-0.332976	9.89e-09	0.168198
Nr4a3	ENSMUSG00000028341	cluster1	3.73901	1.19039	4.20834	4.52124	1.24774	0.0869121	1.92179	0.809002	1.99e-26
Nr6a1	ENSMUSG00000063972	cluster1	96.3969	52.0352	19.9017	15.4571	16.7582	-0.385343	-1.75339	0.000559	1.73e-89
Nrarp	ENSMUSG00000078202	cluster1	67.5384	17.8524	37.0066	26.15	24.6471	-0.520468	0.548372	1.37e-10	1.69e-08
Nrcam	ENSMUSG00000020598	cluster1	24.3324	3.83052	7.56891	3.31254	13.4831	-1.21339	-0.213467	1.02e-38	0.331929
Ntn5	ENSMUSG00000070564	cluster1	1.23083	0.123754	0.252113	0.216305	0.276689	-0.228491	0.802871	0.828626	0.25136
Ntrk1	ENSMUSG00000028072	cluster1	1.94208	0.139628	0.521881	0.512466	0.555613	-0.0428744	1.87336	0.999844	9.93e-06
Nuak2	ENSMUSG00000009772	cluster1	18.7443	5.1529	3.49257	2.31189	2.56707	-0.613048	-1.1589	0.0012464	1.16e-20
Oaz3	ENSMUSG00000028141	cluster1	0.41522	0.146443	0.272453	0.210946	0.149098	-0.38631	0.527437	0.602985	0.54689
Olig1	ENSMUSG00000046160	cluster1	3.68487	0.202236	0.342124	0.113373	0.103976	-1.60259	-0.838769	0.00295884	0.288642
Olig2	ENSMUSG00000039830	cluster1	44.0049	0.97141	1.80821	0.0586403	0.182813	-4.96162	-4.05197	1.14e-47	6.09e-23
Olig3	ENSMUSG00000045591	cluster1	6.10923	0.218152	0.0246197	0.00852613	0.0296264	-1.55815	-4.67989	0.652304	1.3e-07
Pax3	ENSMUSG00000004872	cluster1	67.4363	6.04182	9.10615	1.30455	9.73238	-2.82791	-2.21391	9.79e-176	3.91e-52
Pax6	ENSMUSG00000027168	cluster1	38.6288	1.58666	0.930349	0.232191	0.686078	-2.02401	-2.78443	6.24e-10	1.17e-30
Pax7	ENSMUSG00000028736	cluster1	8.45871	0.225416	3.20192	0.30586	1.51491	-3.41176	0.437445	2.29e-50	0.472105
Pcdh8	ENSMUSG00000036422	cluster1	34.5184	7.8146	6.15808	6.42776	11.61	0.0449334	-0.284777	0.95735	0.0654983
Pcsk1	ENSMUSG00000021587	cluster1	1.53892	0.96733	0.498449	0.14008	0.154909	-1.85087	-2.78978	1.06e-05	3.62e-19
Phf21b	ENSMUSG00000016624	cluster1	29.5958	10.8064	17.3296	7.15583	6.5755	-1.29486	-0.596536	3.41e-44	3.25e-07
Phyhip	ENSMUSG00000003469	cluster1	0.833074	0.496556	0.270859	0.286272	0.33191	0.0593388	-0.797433	1	0.0814714
Phyhipl	ENSMUSG00000037747	cluster1	10.071	3.93971	3.655	3.3605	4.46813	-0.136719	-0.227519	0.665219	0.314361
Piwil4	ENSMUSG00000036912	cluster1	0.889669	0.169909	0.240712	0.109676	0.171703	-1.15023	-0.637545	0.0681317	0.46392
Plch1	ENSMUSG00000036834	cluster1	91.4022	21.7205	13.4747	19.5219	44.3099	0.512173	-0.156458	7.33e-07	0.237338
Plk3	ENSMUSG00000028680	cluster1	17.8006	3.84465	13.7606	9.53382	6.53966	-0.548208	1.30859	3.15e-07	1.06e-28
Pmaip1	ENSMUSG00000024521	cluster1	8.55942	3.81414	3.69551	3.62873	2.18164	-0.0440846	-0.0728976	0.915196	0.787742
Pou3f2	ENSMUSG00000052621	cluster1	14.0796	0.362559	4.05164	0.598256	1.97569	-2.77816	0.720698	6.64e-97	0.0945009
Pou3f4	ENSMUSG00000056854	cluster1	8.48481	0.66573	1.96809	0.379502	0.508268	-2.3918	-0.81325	1.82e-26	0.0336681
Pou4f1	ENSMUSG00000048349	cluster1	4.89526	0.463943	0.908703	0.381923	0.453449	-1.25681	-0.269305	3.59e-05	0.630261
Prdm12	ENSMUSG00000079466	cluster1	5.39327	0.312244	1.72702	0.23303	0.507885	-2.90187	-0.397293	1.18e-31	0.545317
Prdm13	ENSMUSG00000040478	cluster1	3.89307	0.069942	0.0164313	0.00852613	0	-0.954182	-3.03548	0.828626	0.0720763
Prdm8	ENSMUSG00000035456	cluster1	21.8404	0.468999	1.70303	0.209201	0.216326	-3.00583	-1.13772	1.36e-32	0.00901027
Prmt8	ENSMUSG00000030350	cluster1	11.1381	0.464185	3.21308	0.268308	0.428493	-3.59571	-0.798543	6.49e-52	0.0662708
Prtg	ENSMUSG00000036030	cluster1	164.416	83.8804	42.9045	35.3845	51.0919	-0.300635	-1.24857	0.00161576	3.49e-127
Ptchd2	ENSMUSG00000041544	cluster1	6.44008	0.61065	1.81689	0.462192	0.894377	-1.99241	-0.403314	1.15e-27	0.380516
Ptprn2	ENSMUSG00000056553	cluster1	4.44202	1.24749	1.75855	0.439793	0.314204	-2.01917	-1.50705	7.9e-29	1.66e-08
Ptprz1	ENSMUSG00000068748	cluster1	14.0323	2.9114	5.80834	3.39716	4.56329	-0.795008	0.218764	4.74e-10	0.391944
Rfx4	ENSMUSG00000020037	cluster1	30.5797	0.809508	4.55553	0.166423	0.405616	-4.78919	-2.28202	8.38e-98	1.04e-10
Rgs8	ENSMUSG00000042671	cluster1	9.11885	0.813591	2.54073	4.83732	1.71236	0.908196	2.57024	9.77e-11	1.86e-92
Rhbdl3	ENSMUSG00000017692	cluster1	31.3455	2.01425	9.57848	6.86711	6.23059	-0.495884	1.76733	0.000208	1.81e-44
Rimbp3	ENSMUSG00000071636	cluster1	1.88456	0.598445	0.702462	0.307631	0.894109	-1.21189	-0.962808	0.00083	0.0137778
Ripply2	ENSMUSG00000047897	cluster1	1.1637	0.565974	0.155543	0.0489853	0.0843916	-1.69009	-3.53626	0.0432452	5.69e-14
Robo3	ENSMUSG00000032128	cluster1	0.453291	0.154947	0.29483	0.10879	0.135968	-1.45845	-0.509411	0.00850712	0.635622
RP23-9G13.9	ENSMUSG00000075589	cluster1	2.70863	0.881379	0.751216	0.76234	0.850978	0.00313041	-0.20967	1	0.636713
Rspo4	ENSMUSG00000032852	cluster1	3.93704	3.18308	0.360325	0.345001	0.679829	-0.0874642	-3.20706	0.93131	6.49e-42
Sall1	ENSMUSG00000031665	cluster1	169.474	79.6348	34.3199	21.587	72.3131	-0.68847	-1.88602	1.16e-20	6.06e-170
Sall3	ENSMUSG00000024565	cluster1	37.7699	12.5032	7.72838	1.17885	3.55843	-2.73226	-3.40943	6.37e-157	7.43e-209
Scrt2	ENSMUSG00000060257	cluster1	7.86168	0.0687024	3.35447	0.138551	0.333034	-4.61627	1.01816	9.39e-78	0.279515
Scube2	ENSMUSG00000007279	cluster1	20.1478	1.16321	0.753756	0.523925	0.277235	-0.541951	-1.15349	0.177721	3.45e-05
Sec1	ENSMUSG00000040364	cluster1	6.15769	0.69147	1.1578	0.405321	0.886063	-1.51381	-0.747532	1.1e-08	0.0403313
Six1	ENSMUSG00000051367	cluster1	31.0086	7.45091	10.7324	3.18722	15.5958	-1.77521	-1.22796	8.01e-92	1.03e-34
Slain1	ENSMUSG00000055717	cluster1	12.6236	6.73234	5.13308	2.73298	7.60177	-0.930018	-1.30356	2.5e-11	2.25e-19
Slc2a1	ENSMUSG00000028645	cluster1	358.36	264.633	82.321	90.8474	95.3312	0.122313	-1.54489	0.314252	4.66e-92
Slc35f1	ENSMUSG00000038602	cluster1	11.3524	4.30315	9.48935	3.35378	5.19207	-1.5209	-0.362247	6.53e-33	0.0537458
Slit1	ENSMUSG00000025020	cluster1	37.849	2.2727	19.7497	3.69137	11.6049	-2.43617	0.69881	2.03e-177	0.000324
Slitrk5	ENSMUSG00000033214	cluster1	19.0291	8.08	13.3242	5.13858	5.28296	-1.39524	-0.655376	3e-62	3.72e-07
Slmo1	ENSMUSG00000024530	cluster1	6.35432	2.74913	2.55331	1.96355	2.34697	-0.399431	-0.487262	0.0965736	0.0240596
Smoc1	ENSMUSG00000021136	cluster1	62.9113	42.8324	16.9583	13.8635	10.4492	-0.311405	-1.62964	0.00821521	1.64e-118
Sncb	ENSMUSG00000034891	cluster1	0.805551	0.0310406	0.380769	0.0592831	0.00685381	-2.70312	0.933738	4.37e-09	0.607304
SNORA1	ENSMUSG00000064634	cluster1	1.22288	0.682606	0.51168	0.38671	0.513191	-0.420305	-0.822671	0.402944	0.0244233
SNORA13	ENSMUSG00000064681	cluster1	0.980959	0.678856	0.374689	0.638978	0.643371	0.743174	-0.0854596	0.0718507	0.899895
SNORA19	ENSMUSG00000084686	cluster1	0.311637	0.0993556	0.247833	0.206361	0.234556	-0.28201	1.05911	0.755143	0.123933
SNORA25	ENSMUSG00000075946	cluster1	0.440184	0.288002	0.12298	0.13664	0.238009	0.0657282	-1.16376	1	0.0383156
SNORA42	ENSMUSG00000077285	cluster1	0.385119	0.292492	0.195527	0.206361	0.189666	0.057499	-0.502032	1	0.454532
SNORA48	ENSMUSG00000087819	cluster1	0.866021	0.418245	0.270245	0.366154	0.286547	0.417105	-0.193406	0.567808	0.787124
SNORA51	ENSMUSG00000065287	cluster1	3.36874	1.44552	1.03913	1.03333	1.04735	-0.0270882	-0.483687	1	0.0885472
SNORA71	ENSMUSG00000065362	cluster1	1.59884	0.917714	0.804345	0.560806	0.823027	-0.539736	-0.707535	0.164521	0.0319197
SNORA73	ENSMUSG00000064380	cluster1	0.501707	0.393172	0.277109	0.415897	0.423744	0.565243	0.0838245	0.304706	0.934551
SNORA75	ENSMUSG00000064837	cluster1	1.11585	0.65564	0.312936	0.490025	0.379573	0.639169	-0.426643	0.182299	0.310862
SNORD100	ENSMUSG00000080486	cluster1	3.02283	2.1085	1.17473	0.978564	1.13851	-0.284431	-1.10801	0.455966	2.58e-07
SNORD101	ENSMUSG00000077440	cluster1	3.13675	2.10916	1.12077	1.1096	0.964854	-0.0317614	-0.927501	1	1.46e-05
SNORD12	ENSMUSG00000077565	cluster1	1.20311	0.835244	0.369149	0.402368	0.389815	0.106967	-1.05463	0.938663	0.00159475
SNORD16	ENSMUSG00000065359	cluster1	1.39586	0.940121	0.739663	0.767131	0.768011	0.0326943	-0.292059	1	0.461886
SNORD18	ENSMUSG00000065752	cluster1	0.524447	0.322688	0.221444	0.288529	0.390532	0.36183	-0.160168	0.689703	0.850969
SNORD19B	ENSMUSG00000087912	cluster1	0.453981	0.377365	0.230281	0.197856	0.225748	-0.238839	-0.93035	0.820608	0.0611953
SNORD20	ENSMUSG00000064696	cluster1	0.402755	0.155079	0.105127	0.100507	0.0651293	-0.0948722	-0.626714	0.979223	0.527755
SNORD24	ENSMUSG00000064816	cluster1	13.4348	7.4621	5.5506	4.66681	4.5461	-0.270622	-0.678282	0.154108	7.68e-07
SNORD29	ENSMUSG00000065378	cluster1	5.3784	3.20651	2.32624	1.97913	2.14786	-0.255114	-0.696505	0.342093	0.000228
SNORD30	ENSMUSG00000065782	cluster1	5.06657	2.81234	2.17684	1.74726	1.78948	-0.333409	-0.687194	0.221975	0.000717
SNORD35	ENSMUSG00000065818	cluster1	2.42319	1.27273	0.851192	0.674756	0.693254	-0.351138	-0.915276	0.416713	0.000957
SNORD43	ENSMUSG00000077219	cluster1	0.68547	0.410699	0.196945	0.167552	0.149843	-0.252895	-1.29568	0.789511	0.00580536
SNORD44	ENSMUSG00000084667	cluster1	11.7609	6.40457	4.64138	3.39029	3.80132	-0.472085	-0.917866	0.00795227	6.82e-11
SNORD47	ENSMUSG00000064968	cluster1	4.64327	2.48858	1.90721	1.35777	1.52153	-0.510337	-0.872879	0.040939	1.41e-05
SNORD49	ENSMUSG00000064437	cluster1	1.22917	0.541684	0.535487	0.421212	0.42601	-0.370216	-0.365193	0.512917	0.488197
SNORD57	ENSMUSG00000065272	cluster1	1.72211	0.966331	0.534938	0.501918	0.551163	-0.110874	-0.945395	0.923139	0.00254757
SNORD59	ENSMUSG00000064778	cluster1	0.22318	0.222805	0.251604	0.329788	0.314883	0.383827	0.568963	0.597057	0.326623
SNORD74	ENSMUSG00000064440	cluster1	3.40626	2.18819	1.30588	1.21146	1.15012	-0.12769	-0.853486	0.792427	0.000104
SNORD75	ENSMUSG00000080463	cluster1	5.0163	2.69405	1.82951	1.40134	1.60407	-0.402876	-0.946348	0.157334	1.32e-06
SNORD78	ENSMUSG00000077220	cluster1	17.7607	11.238	8.02715	6.60582	7.0299	-0.301203	-0.766573	0.0576327	3.99e-12
SNORD79	ENSMUSG00000065160	cluster1	8.26167	5.14177	3.28649	2.12224	2.8812	-0.650773	-1.27643	0.000674	2.96e-21
SNORD81	ENSMUSG00000065228	cluster1	3.36042	1.73729	1.35802	0.950152	0.9042	-0.536687	-0.870281	0.0781392	0.000469
snoU83B	ENSMUSG00000077734	cluster1	1.5224	0.670182	0.412389	0.385979	0.486909	-0.116243	-0.795607	0.941685	0.0359034
Sox1	ENSMUSG00000079994	cluster1	8.08193	0.326369	0.342312	0.025136	0.0266047	-3.7908	-3.71153	1.37e-10	7.72e-11
Sox2	ENSMUSG00000074637	cluster1	107.507	11.7682	23.339	8.88666	4.98519	-1.40898	-0.406965	2.94e-96	0.00155257
Sox21	ENSMUSG00000061517	cluster1	24.4633	1.86012	4.04248	0.353824	0.440398	-3.52654	-2.39775	2.19e-92	1.67e-24
Sox3	ENSMUSG00000045179	cluster1	38.0466	1.86163	2.12516	0.320098	0.272502	-2.74777	-2.54127	1.5e-26	1e-25
Sp5	ENSMUSG00000075304	cluster1	6.65365	1.89972	1.01775	0.478759	2.67505	-1.12881	-2.00313	0.000146	4.4e-23
Sp8	ENSMUSG00000048562	cluster1	22.3463	4.80562	1.03045	1.12601	0.173426	0.112694	-2.097	0.880048	5.24e-75
Sp9	ENSMUSG00000068859	cluster1	2.12118	0.898479	0.804443	0.710998	0.858959	-0.198632	-0.338765	0.739489	0.387368
Srgap3	ENSMUSG00000030257	cluster1	75.7925	15.6229	31.0544	30.3299	24.6893	-0.0536175	0.955266	0.739489	1e-22
Sstr2	ENSMUSG00000047904	cluster1	1.63531	0.61872	1.21698	0.351269	0.503703	-1.81059	-0.818787	1.95e-15	0.0297713
Stc2	ENSMUSG00000020303	cluster1	15.2608	8.26744	2.88553	3.77752	5.27529	0.367495	-1.13254	0.0683261	2.11e-30
Stk32a	ENSMUSG00000039954	cluster1	7.37467	3.58464	5.37481	1.06942	0.724617	-2.34774	-1.74765	5.7e-79	9.36e-31
Syt2	ENSMUSG00000026452	cluster1	4.40383	1.0772	1.37187	4.92128	3.22011	1.82336	2.18932	5.91e-26	7.83e-80
Tal2	ENSMUSG00000028417	cluster1	0.995721	0.386527	0.348258	0.29782	0.27218	-0.245965	-0.376848	0.762799	0.510041
Tbx15	ENSMUSG00000027868	cluster1	2.41914	0.837995	0.634468	0.328988	0.406658	-0.972593	-1.35081	0.0108767	2.96e-05
Tbx22	ENSMUSG00000031241	cluster1	1.66416	0.302173	0.77001	0.0998638	0.752663	-2.9737	-1.59932	1.63e-25	0.00416693
Tbx6	ENSMUSG00000030699	cluster1	2.94333	1.96444	0.347664	0.468793	0.53954	0.413649	-2.06849	0.504234	2.56e-23
Tcf15	ENSMUSG00000068079	cluster1	37.9315	5.51522	26.9909	5.53387	11.4494	-2.30802	0.00350107	1.87e-109	1
Tcfap2c	ENSMUSG00000028640	cluster1	4.38433	3.36819	0.886963	4.71422	1.51597	2.38951	0.483028	1.7e-109	0.00661452
Timp4	ENSMUSG00000030317	cluster1	0.483294	0.16287	0.0824535	0.0833328	0.00685381	-0.00174581	-0.967364	1	0.208959
Tmem132c	ENSMUSG00000034324	cluster1	107.964	58.353	36.1649	10.2426	41.6663	-1.84117	-2.51273	1.06e-231	0
Tmem195	ENSMUSG00000050103	cluster1	0.751854	0.216904	0.535596	0.167273	0.305305	-1.69941	-0.377326	1.58e-05	0.652787
Tmem28	ENSMUSG00000071719	cluster1	9.70143	3.00687	1.26015	1.1599	1.36267	-0.137604	-1.37594	0.781116	2.41e-15
Tnfsf18	ENSMUSG00000066755	cluster1	0.904726	0.122799	0.0420511	0	0.00938681	0	0	0.10911	0.000269
Tox2	ENSMUSG00000074607	cluster1	19.3526	3.14142	10.8682	5.19295	1.67447	-1.08433	0.723103	1.99e-26	5.99e-06
Trh	ENSMUSG00000005892	cluster1	1.86528	1.11097	0.44336	1.32021	0.528264	1.55513	0.24599	2e-08	0.466909
Trim29	ENSMUSG00000032013	cluster1	2.34147	0.813134	0.288357	0.050757	0.356817	-2.52847	-4.00352	3.37e-05	1.7e-25
Trim9	ENSMUSG00000021071	cluster1	7.42113	0.87145	4.5067	4.56087	6.19585	-0.00169475	2.38794	1	1.22e-107
Trp53i11	ENSMUSG00000068735	cluster1	119.265	33.0371	46.651	33.9121	42.1791	-0.479545	0.0355849	1.49e-09	0.919862
Trp63	ENSMUSG00000022510	cluster1	13.7364	8.14885	0.547459	0.183197	0.810051	-1.60307	-5.47776	9.35e-05	1.23e-151
Unc5a	ENSMUSG00000025876	cluster1	12.873	2.79508	4.86257	2.39449	1.99401	-1.04332	-0.225355	5.42e-12	0.369513
Usp44	ENSMUSG00000020020	cluster1	5.38235	1.06279	1.06156	0.76906	0.854554	-0.484181	-0.469609	0.165246	0.159302
Vit	ENSMUSG00000024076	cluster1	2.95062	0.761199	1.96725	0.197227	0.117683	-3.33539	-1.95061	1.8e-53	2.24e-10
Wdr66	ENSMUSG00000029442	cluster1	1.22538	0.318081	0.566756	0.237733	0.314436	-1.26657	-0.41134	0.00162062	0.555151
Wfikkn1	ENSMUSG00000071192	cluster1	9.24257	4.88548	2.79915	1.73354	2.29237	-0.710855	-1.4969	0.000558	2.84e-22
Wnt1	ENSMUSG00000022997	cluster1	4.07339	0.00772917	0.032511	0.00852613	0.0291377	-1.95923	0.137701	0.468006	1
Wnt10b	ENSMUSG00000022996	cluster1	1.57389	0.132349	0.0726163	0.0587618	0.347406	-0.3376	-1.17547	0.831497	0.186032
Wnt3a	ENSMUSG00000009900	cluster1	2.67299	0.260072	0.0250926	0.00864763	0.0355029	-1.57369	-4.90753	0.652304	8.75e-08
Wnt6	ENSMUSG00000033227	cluster1	15.1687	13.2817	0.48449	1.3435	5.85638	1.44419	-3.3064	3.32e-08	5.29e-218
Wnt7a	ENSMUSG00000030093	cluster1	12.0955	2.86122	1.1383	0.0652733	0.421201	-4.14044	-5.45463	2.07e-33	1.34e-71
Wnt7b	ENSMUSG00000022382	cluster1	6.60542	3.97705	1.40484	0.40178	1.24431	-1.83008	-3.30984	4.23e-14	6.75e-97
Wnt8a	ENSMUSG00000012282	cluster1	0.711411	0.0852686	0.0906964	0.0162879	0.0773709	-2.48742	-2.38877	0.0521972	0.0769134
Xkr7	ENSMUSG00000042631	cluster1	1.5053	0.116511	0.960429	0.234961	0.203863	-2.05128	1.00731	2.26e-10	0.121074
Zbtb16	ENSMUSG00000066687	cluster1	26.2044	17.9119	6.38856	11.169	6.1539	0.785515	-0.68471	8.37e-13	8.75e-15
Zic1	ENSMUSG00000032368	cluster1	57.226	0.494885	29.3014	0.447711	0.589406	-6.0501	-0.149955	0	0.814682
Zic2	ENSMUSG00000061524	cluster1	39.7347	2.78779	6.48358	0.263508	0.347251	-4.6372	-3.40347	1.13e-127	2.43e-52
Zic3	ENSMUSG00000067860	cluster1	9.92775	2.09672	0.433955	2.51305	0.565912	2.5182	0.257658	2.32e-68	0.28828
Zic4	ENSMUSG00000036972	cluster1	3.49136	0.0543502	1.93619	0.0318116	0.0395019	-5.9484	-0.750126	1.22e-49	0.749306
Zic5	ENSMUSG00000041703	cluster1	14.819	1.31642	0.958595	0.0731566	0.209623	-3.73419	-4.17299	5.01e-23	9.37e-39
Zswim5	ENSMUSG00000033948	cluster1	43.2016	16.3541	15.9086	10.894	17.1137	-0.566178	-0.588669	2.99e-08	3.95e-09
AL837506.2	ENSMUSG00000075014	cluster2	0.0131936	0	0.191732	0.0170523	0.345226	-3.52299	0	9.83e-05	0.44165
Slc15a5	ENSMUSG00000044378	cluster2	0.134876	0.00759745	1.06449	0.0164094	0.00938681	-6.04255	1.11756	9.81e-31	0.798823
Tbx1	ENSMUSG00000009097	cluster2	3.51561	1.91546	79.9096	3.4566	5.82102	-4.55221	0.849643	0	3.34e-06
Kcnk9	ENSMUSG00000036760	cluster2	0.0295734	0.00772917	2.65153	0.500169	0.186388	-2.42724	6.0079	4.54e-63	2.4e-15
Insm2	ENSMUSG00000045440	cluster2	0.0432576	0.00792283	2.48638	0.317651	0.272824	-2.9903	5.31715	2e-65	3.56e-10
Acan	ENSMUSG00000030607	cluster2	1.22239	0.317306	20.9272	1.36076	2.19001	-3.96509	2.09916	9.74e-201	1.97e-14
U1	ENSMUSG00000064553	cluster2	0.0142529	0	0.397606	0.0162879	0.0783483	-4.62421	0	4.49e-13	0.44165
Tnmd	ENSMUSG00000031250	cluster2	0.00819407	0.0154583	0.363635	0.109919	0	-1.74969	2.82342	0.000541	0.0154143
Pax1	ENSMUSG00000037034	cluster2	67.5252	4.56563	298.503	4.75907	9.6787	-5.9919	0.059499	0	0.865521
Agtr2	ENSMUSG00000068122	cluster2	0.268115	0.215603	83.4562	14.2451	9.5262	-2.5706	6.04657	5.59e-244	8.82e-205
Gabrg2	ENSMUSG00000020436	cluster2	0.18859	0	0.3703	0.00776181	0.00987547	-5.6133	0	4.19e-11	0.681602
AL805918.4	ENSMUSG00000087521	cluster2	0.910543	0.0695695	4.26006	0.104125	0.145818	-5.38698	0.580209	2.15e-92	0.639731
Dbh	ENSMUSG00000000889	cluster2	0.646565	0.386535	98.9078	16.6734	11.381	-2.58756	5.42937	0	1.01e-227
Cacng3	ENSMUSG00000066189	cluster2	0	0.0308469	0.43867	0.0759355	0.0428454	-2.55545	1.29853	1.44e-08	0.355
Zcchc5	ENSMUSG00000047686	cluster2	0.113496	0.843733	10.5483	1.7652	0.42169	-2.59969	1.06296	8.44e-117	7e-06
CT025531.2	ENSMUSG00000086596	cluster2	1.80851	1.2945	19.9351	2.20112	0.908276	-3.20012	0.763478	9.59e-203	0.000689
Actl6b	ENSMUSG00000029712	cluster2	0.147187	0	0.643114	0.0662806	0.0813699	-3.29906	0	2.82e-13	0.0130033
Gpr22	ENSMUSG00000044067	cluster2	0.0089565	0.0539027	0.725852	0.183075	0.0466775	-2.00335	1.76349	3.84e-11	0.0228826
Pax9	ENSMUSG00000001497	cluster2	18.6443	2.93672	76.2215	1.96979	2.87413	-5.29272	-0.577825	0	0.0054006
Xdh	ENSMUSG00000024066	cluster2	0.0171506	0.0151949	0.664235	0.0902088	0.128047	-2.89687	2.57829	9.51e-13	0.040603
Phox2a	ENSMUSG00000007946	cluster2	1.25061	0.361286	23.2593	3.83804	2.86586	-2.61962	3.42582	2.64e-129	5.86e-89
Samd3	ENSMUSG00000051354	cluster2	1.44675	0.34037	4.96174	0.0422308	0.00938681	-6.8987	-3.01412	2.19e-113	5.36e-07
4833403I15Rik	ENSMUSG00000024481	cluster2	0.132172	0.0231177	0.482776	0.0248141	0.0342691	-4.29436	0.106799	7.71e-16	1
Btla	ENSMUSG00000052013	cluster2	0.179963	0.200532	1.96972	0.181425	0.159295	-3.45827	-0.142981	2.24e-53	0.928209
Scn3b	ENSMUSG00000049281	cluster2	0.453485	0.356672	12.2149	2.4365	1.40981	-2.34585	2.76861	3.47e-85	4.29e-66
Slc17a6	ENSMUSG00000030500	cluster2	0.00712646	0.0308469	0.514529	0.130911	0.0448897	-1.99693	2.08518	3.67e-06	0.0266908
Chgb	ENSMUSG00000027350	cluster2	1.07356	1.28891	33.5768	6.46656	4.06335	-2.39606	2.32567	0	1.21e-52
Gm5127	ENSMUSG00000073010	cluster2	1.22533	0.526683	10.9466	0.823324	1.45772	-3.75459	0.641968	4.09e-128	0.0682827
E130114P18Rik	ENSMUSG00000048747	cluster2	0.197419	0.0457164	3.05771	0.418991	0.545847	-2.88773	3.20066	2.56e-51	5.38e-09
Tlx2	ENSMUSG00000068327	cluster2	1.27487	0.496153	34.9879	6.4723	5.91264	-2.45499	3.70371	0	1.24e-78
Itga11	ENSMUSG00000032243	cluster2	2.01075	0.650404	13.9301	1.4124	1.85526	-3.32247	1.11658	1.48e-227	1.9e-05
38047	ENSMUSG00000039372	cluster2	0.252489	0.0303898	0.828221	0.0598044	0.0791588	-3.81065	0.98715	6.57e-26	0.607304
AL805918.5	ENSMUSG00000086509	cluster2	0.198376	0.0421719	0.672012	0.0311318	0.025098	-4.78131	-0.645905	2.8e-21	0.884538
AL731867.1	ENSMUSG00000085684	cluster2	0.0159512	0.0238062	0.485541	0.0523798	0.12025	-3.23707	1.15924	2.33e-16	0.559257
Th	ENSMUSG00000000214	cluster2	1.76822	0.578897	18.0361	3.22875	2.16285	-2.50094	2.47854	3.63e-229	5.16e-41
Tlx3	ENSMUSG00000040610	cluster2	0.388432	0.255155	5.73374	0.804379	1.04635	-2.85553	1.65504	2.41e-76	9.57e-07
Car6	ENSMUSG00000028972	cluster2	0.04036	0.0155203	0.503746	0.0653948	0.110084	-2.96888	2.07494	8.89e-16	0.156519
Slc7a14	ENSMUSG00000069072	cluster2	0.362783	0.279846	3.86316	0.758	0.486729	-2.37124	1.43341	1.88e-35	2.28e-05
Slc36a2	ENSMUSG00000020264	cluster2	0.910976	0.289841	3.43207	0.154626	0.280096	-4.54765	-0.980202	1.76e-79	0.07828
Tmem182	ENSMUSG00000079588	cluster2	0.101337	0.0466926	0.425846	0.0335832	0.217636	-3.6898	-0.478463	7.39e-10	0.905517
Fam163b	ENSMUSG00000009216	cluster2	0.586684	0.145529	3.50105	0.519029	0.459404	-2.77563	1.83731	5.65e-42	1.4e-05
Lepr	ENSMUSG00000057722	cluster2	4.00855	1.22384	26.3391	2.17266	4.59588	-3.62107	0.826023	0	0.000344
Resp18	ENSMUSG00000033061	cluster2	0.0617394	0.0623446	0.756647	0.184325	0.0816918	-2.05491	1.55959	5.39e-11	0.0420416
Col5a3	ENSMUSG00000004098	cluster2	3.09799	1.71057	44.8496	15.2263	3.08689	-1.57905	3.15261	1.79e-133	2.36e-229
Ndufa4l2	ENSMUSG00000040280	cluster2	0.736393	0.759448	21.0057	5.766	3.17083	-1.88483	2.92165	6.51e-132	3.03e-70
Fbll1	ENSMUSG00000051062	cluster2	0.20058	0.00772917	0.441022	0.0421093	0.0162406	-3.40524	2.43894	1.39e-09	0.259194
Prss12	ENSMUSG00000027978	cluster2	1.93957	1.55049	23.2496	4.55172	2.78464	-2.37351	1.55158	8.43e-122	2.09e-25
Sln	ENSMUSG00000042045	cluster2	0.164906	0.00759745	0.533743	0.0422308	0.197074	-3.68359	2.48194	1.34e-16	0.259194
2310002L09Rik	ENSMUSG00000028396	cluster2	0.231679	0.0227923	1.73269	0.0491068	0.887272	-5.16618	1.11494	5.28e-46	0.559257
Wif1	ENSMUSG00000020218	cluster2	2.05271	0.7819	6.98374	0.223777	0.448592	-4.98551	-1.80673	1.08e-134	8.34e-10
Casq2	ENSMUSG00000027861	cluster2	1.04584	0.209113	5.51019	0.339529	1.96255	-4.04637	0.696736	7.6e-96	0.192425
Myoz2	ENSMUSG00000028116	cluster2	0.0700035	0.0463201	0.771126	0.0241712	0.379142	-5.0205	-0.941298	1.26e-23	0.710001
Dvwa	ENSMUSG00000032572	cluster2	0.169939	0.494209	4.72053	1.59447	0.370524	-1.58836	1.68913	2.47e-26	1.01e-12
Mylk4	ENSMUSG00000044951	cluster2	0.0684086	0	0.550634	0.0638661	0.317779	-3.13961	0	9.92e-15	0.0129691
Nxph4	ENSMUSG00000040258	cluster2	0.852968	0.272953	9.48212	1.70456	1.93966	-2.49527	2.63842	4.38e-148	1.27e-29
Dmrtb1	ENSMUSG00000028610	cluster2	0.470372	0.0306532	0.491788	0.0240497	0	-4.36883	-0.348831	4.49e-16	1
Vgf	ENSMUSG00000037428	cluster2	0.21163	0.224897	2.3668	0.532538	0.245409	-2.17007	1.2408	1.25e-21	0.00295261
Fibin	ENSMUSG00000074971	cluster2	9.69937	5.64329	91.8091	9.75996	21.5569	-3.25504	0.78863	0	2.81e-12
Stmn3	ENSMUSG00000027581	cluster2	3.36537	0.147358	10.2947	1.41522	1.01534	-2.88407	3.26056	6.49e-131	6.03e-41
Sned1	ENSMUSG00000047793	cluster2	8.56845	5.13602	91.3755	11.895	20.5884	-2.96128	1.20998	0	4.56e-24
Gjd2	ENSMUSG00000068615	cluster2	0.0268695	0.146831	0.76212	0.150378	0.0808813	-2.35902	0.0345097	3.24e-11	1
Myod1	ENSMUSG00000009471	cluster2	0.586309	0.0308469	2.35963	0.200249	2.97644	-3.58537	2.69907	2.51e-61	0.000713
Aldh1a3	ENSMUSG00000015134	cluster2	3.28943	2.55771	19.0621	1.40855	2.4321	-3.77919	-0.864312	3.11e-267	1.54e-05
Col2a1	ENSMUSG00000022483	cluster2	241.38	58.5487	944.19	78.2689	117.81	-3.61316	0.417128	0	8.65e-07
Ferd3l	ENSMUSG00000046518	cluster2	0.760324	0.0856638	0.551635	0.0250571	0.00987547	-4.479	-1.78121	5.25e-16	0.161611
Bbox1	ENSMUSG00000041660	cluster2	0.0414276	0.10748	0.545149	0.041345	0.114083	-3.7437	-1.37843	1.24e-15	0.180241
Pitx3	ENSMUSG00000025229	cluster2	0.0989976	0.030785	0.526869	0.08269	0.231832	-2.7061	1.42164	1.26e-14	0.259194
Phox2b	ENSMUSG00000012520	cluster2	5.36414	2.84325	57.1562	9.52638	13.1084	-2.605	1.74307	0	1.62e-36
Foxf2	ENSMUSG00000038402	cluster2	7.67742	51.1579	88.6035	4.04844	0.887177	-4.47298	-3.66212	0	0
Kbtbd5	ENSMUSG00000074001	cluster2	0.370783	0.0545534	1.82531	0.129904	0.79083	-3.8362	1.2465	9.3e-33	0.167157
Angptl1	ENSMUSG00000033544	cluster2	4.7026	3.00185	21.6432	2.76712	1.30642	-2.98773	-0.120119	4.44e-159	0.689342
Myh8	ENSMUSG00000055775	cluster2	0.222771	0.12277	1.32204	0.112613	1.3983	-3.61073	-0.176926	1.39e-38	0.881968
Neurog3	ENSMUSG00000044312	cluster2	1.83621	0.3828	1.77516	0.0341752	0.0765048	-5.7078	-3.49467	4.27e-46	1.62e-09
Chodl	ENSMUSG00000022860	cluster2	0.852775	0.0935168	1.97231	0.124556	0.305114	-4.00429	0.410249	4.21e-52	0.770802
3110035E14Rik	ENSMUSG00000067879	cluster2	1.22355	0.0167863	1.56787	0.0774047	0.196996	-4.3779	2.29575	7.41e-43	0.101596
Chga	ENSMUSG00000021194	cluster2	2.40036	1.44015	16.1588	3.44971	2.02112	-2.24731	1.25849	6.59e-267	4.4e-14
Tnnc2	ENSMUSG00000017300	cluster2	0.116294	0.00845456	0.368382	0.0293205	0.233982	-3.8521	1.76761	4.52e-10	0.589125
Ttc9b	ENSMUSG00000007944	cluster2	0.213959	0.0151949	0.399334	0.0591616	0.0732823	-2.77672	1.97026	3.15e-09	0.237907
Insm1	ENSMUSG00000068154	cluster2	9.50934	2.59756	55.0763	8.12863	10.982	-2.78066	1.64379	0	3.93e-36
Ifi44	ENSMUSG00000028037	cluster2	0.0253446	0.0153266	0.445549	0.484627	0.0359916	0.101836	4.98364	0.912871	2.53e-15
Cacng2	ENSMUSG00000019146	cluster2	0.141945	0.00772917	0.391077	0.103894	0.0664285	-1.93567	3.74688	0.000171	0.00400625
Myt1l	ENSMUSG00000061911	cluster2	0.144289	0.0230558	0.438912	0.118809	0.0887124	-1.91203	2.36287	2.86e-05	0.0268243
Myot	ENSMUSG00000024471	cluster2	0.183693	0.00792283	0.751713	0.0568686	0.487015	-3.75175	2.83524	4.7e-24	0.100035
Trim67	ENSMUSG00000036913	cluster2	0.489616	0.163986	1.81113	0.496421	0.230956	-1.88696	1.59247	1.73e-26	0.000366
C2cd4b	ENSMUSG00000055125	cluster2	0.315241	0.24209	2.07218	0.346431	0.396885	-2.58944	0.53427	7.29e-26	0.348697
Scg2	ENSMUSG00000050711	cluster2	0.230042	0.287118	1.76638	0.343229	0.178325	-2.38339	0.253736	1.98e-29	0.737887
Iqsec3	ENSMUSG00000040797	cluster2	0.348184	0.241657	2.93091	0.853243	0.32921	-1.80072	1.81461	3.21e-44	5.68e-10
Myh3	ENSMUSG00000020908	cluster2	14.954	0.927314	55.8777	3.53622	27.7404	-4.00669	1.92694	0	1.16e-33
T	ENSMUSG00000062327	cluster2	15.3864	5.64056	33.9424	1.01355	1.3616	-5.08552	-2.47688	0	1.42e-59
Car3	ENSMUSG00000027559	cluster2	14.5365	6.70645	74.4322	13.0163	9.01327	-2.53625	0.954429	0	1.18e-20
1700018A04Rik	ENSMUSG00000038408	cluster2	0.217578	1.96441	2.54034	0.183318	0.0261161	-3.81361	-3.42438	3.05e-64	2.58e-55
Col19a1	ENSMUSG00000026141	cluster2	0.140934	0.139365	0.870988	0.0671664	0.356369	-3.72153	-1.0551	2.63e-26	0.213494
Htr3b	ENSMUSG00000008590	cluster2	0.0506893	0.0394205	0.847749	0.241351	0.220848	-1.83308	2.60701	4.45e-10	0.000207
9430031J16Rik	ENSMUSG00000054976	cluster2	1.17002	0.0232494	3.37856	0.568571	0.652968	-2.59195	4.61022	3.38e-43	1.26e-15
AC127554.1	ENSMUSG00000043867	cluster2	3.18386	1.39318	13.3573	2.04286	1.54382	-2.73198	0.551533	5.19e-229	0.0195549
Golga7b	ENSMUSG00000042532	cluster2	0.228975	0.0930597	0.745931	0.0576329	0.102677	-3.71453	-0.692439	7.68e-24	0.604029
AL589738.2	ENSMUSG00000087220	cluster2	0.0549181	0.44239	0.564647	0.0412235	0.00938681	-3.79434	-3.42608	1.6e-15	1.56e-09
Mpz	ENSMUSG00000056569	cluster2	1.32513	0.2788	5.22579	0.446029	1.26274	-3.57053	0.675802	8.43e-104	0.183244
Grm2	ENSMUSG00000023192	cluster2	1.66917	0.0543598	1.29401	0.164373	0.143311	-2.99464	1.59106	3.91e-39	0.0463908
Uts2d	ENSMUSG00000056423	cluster2	0.38222	0.00792283	0.670775	0.0754495	0.0799039	-3.16975	3.24481	6.39e-13	0.0359577
Syt15	ENSMUSG00000041479	cluster2	0.239761	0.346464	4.29054	2.76734	0.239109	-0.652804	2.99827	9.87e-05	1.31e-56
Kcnq2	ENSMUSG00000016346	cluster2	1.19605	0.246845	2.59972	0.380999	0.324692	-2.79092	0.62539	2.14e-68	0.275939
Shh	ENSMUSG00000002633	cluster2	38.5603	42.0612	116.715	1.69556	1.12819	-6.1219	-4.63204	0	0
1110059M19Rik	ENSMUSG00000037086	cluster2	0.296926	0.0153266	0.965346	0.0931093	0.505788	-3.3975	2.60232	1.76e-22	0.0407334
Gjd4	ENSMUSG00000036855	cluster2	0.293418	0.0309786	1.03714	0.118323	0.644498	-3.15305	1.93094	9.2e-21	0.0605155
Syn2	ENSMUSG00000009394	cluster2	0.275393	0.178785	2.09426	0.503694	0.447459	-2.07399	1.49172	5.48e-24	0.000408
Myh11	ENSMUSG00000018830	cluster2	0.788475	2.33539	22.0578	23.8913	1.48229	0.0951645	3.35275	0.643918	3.88e-167
Col11a2	ENSMUSG00000024330	cluster2	6.90639	3.00231	25.305	3.14349	2.94798	-3.03007	0.0649739	0	0.871931
Ina	ENSMUSG00000034336	cluster2	30.6751	0.952902	33.8548	3.65568	3.3771	-3.23189	1.93796	0	1.62e-32
Fstl5	ENSMUSG00000034098	cluster2	0.307102	0.0389014	0.763727	0.174306	0.0598965	-2.15184	2.15998	4.55e-11	0.00754519
Chat	ENSMUSG00000021919	cluster2	0.301307	0.0689658	0.40628	0.0421093	0.0230944	-3.29376	-0.70864	3.72e-09	0.668801
Neb	ENSMUSG00000026950	cluster2	2.03461	1.11863	6.32465	0.964518	3.58637	-2.73983	-0.214064	4.04e-64	0.568022
Col9a2	ENSMUSG00000028626	cluster2	2.47366	4.84362	19.7356	3.99303	1.62444	-2.32591	-0.280362	8.25e-167	0.132555
Mypn	ENSMUSG00000020067	cluster2	0.289037	0.123907	1.34264	0.133568	0.770513	-3.35469	0.106736	1.76e-39	0.986221
Ascl1	ENSMUSG00000020052	cluster2	8.09115	3.37115	53.8983	10.0337	13.5838	-2.44564	1.57313	0	6.58e-29
Apod	ENSMUSG00000022548	cluster2	1.39109	0.0929978	1.3934	0.160676	0.220103	-3.1322	0.786799	6.76e-41	0.429996
Scrt1	ENSMUSG00000048385	cluster2	1.4762	0.1241	3.71472	0.66522	0.520155	-2.50317	2.42122	1e-37	3.6e-12
Bai1	ENSMUSG00000034730	cluster2	8.73685	0.639676	7.98665	0.473411	0.770818	-4.0964	-0.434044	4.08e-151	0.293164
Myom3	ENSMUSG00000037139	cluster2	0.509624	0.162289	2.64485	0.314715	1.93299	-3.09924	0.953666	9.57e-69	0.0886123
Efcab6	ENSMUSG00000022441	cluster2	0.140061	0.0542281	0.810008	0.183961	0.167639	-2.15938	1.75943	4.73e-11	0.0229029
Fgf4	ENSMUSG00000050917	cluster2	0.221461	0.0309786	0.7265	0.0748067	0.416498	-3.30401	1.26847	1.05e-23	0.354944
Rag1	ENSMUSG00000061311	cluster2	0.051909	0.0541583	0.705947	0.177849	0.326588	-2.00872	1.71681	2.75e-11	0.0329315
Adra1d	ENSMUSG00000027335	cluster2	0.694425	0.609758	8.71094	10.3963	1.05048	0.234031	4.09878	0.130497	4.41e-131
Prelp	ENSMUSG00000041577	cluster2	0.2079	0.193918	1.19766	0.232703	0.172359	-2.38248	0.261084	6.64e-17	0.798823
Cxcl15	ENSMUSG00000029375	cluster2	0.046724	0.216912	0.612698	0.117812	0.0714944	-2.39664	-0.883754	8.39e-13	0.193758
Prph	ENSMUSG00000023484	cluster2	0.358044	0.389086	3.4801	1.4168	0.454684	-1.32201	1.86569	8.62e-15	8.46e-14
Chrna3	ENSMUSG00000032303	cluster2	3.84674	0.373417	8.64504	1.06683	1.51409	-3.04257	1.50724	1.68e-166	1.66e-08
Myt1	ENSMUSG00000010505	cluster2	9.76979	0.34737	16.469	2.08982	2.14314	-2.9983	2.58853	3.46e-258	1.4e-24
AC113015.5	ENSMUSG00000078189	cluster2	0.0707938	0.02942	0.355561	0.10644	0.0939081	-1.7212	1.80568	0.000779	0.0892234
Cmtm5	ENSMUSG00000040759	cluster2	0.368038	0.0768267	1.29796	0.231939	0.259349	-2.50338	1.5949	2.41e-16	0.0126866
Dlx1	ENSMUSG00000041911	cluster2	0.77973	0.886465	7.34824	1.05701	2.64192	-2.81195	0.257243	2.94e-150	0.565792
St8sia5	ENSMUSG00000025425	cluster2	0.126816	0.0835355	0.936905	0.115086	0.39754	-3.03209	0.43695	1.77e-22	0.75571
Zfp488	ENSMUSG00000044519	cluster2	0.224135	0.155931	1.84523	0.366029	0.615319	-2.35271	1.22625	7.09e-28	0.0152518
AC155656.1	ENSMUSG00000086854	cluster2	0.86962	0.0860172	1.13253	0.0586403	0.169981	-4.28543	-0.53254	4.99e-33	0.701019
Ttn	ENSMUSG00000051747	cluster2	7.99187	9.05837	22.1979	1.71172	13.5668	-3.72365	-2.40184	1.9e-195	3.81e-115
St18	ENSMUSG00000033740	cluster2	7.15906	0.372774	8.17717	0.942847	0.984438	-3.13464	1.33565	3.62e-159	2.65e-05
Fgf6	ENSMUSG00000000183	cluster2	0.90205	0.0227923	2.31574	0.155968	1.35932	-3.91817	2.7821	1.26e-59	0.00252982
Atcay	ENSMUSG00000034958	cluster2	1.99902	0.0935168	4.15535	0.75848	0.565081	-2.47043	3.02106	3.43e-101	5.18e-24
Insc	ENSMUSG00000048782	cluster2	1.57587	0.914961	10.5275	1.75841	3.41068	-2.60122	0.940738	1.77e-116	0.000156
ORF63	ENSMUSG00000025610	cluster2	0.529714	0.208339	7.87225	5.41287	1.61902	-0.560276	4.69765	3.07e-05	3.25e-98
Brunol6	ENSMUSG00000032297	cluster2	0.252032	0.069423	0.863729	0.191115	0.162084	-2.19107	1.46172	1.66e-10	0.0517833
Tacr1	ENSMUSG00000030043	cluster2	1.30787	0.100727	1.17475	0.131554	0.224913	-3.17332	0.382667	2.84e-35	0.783659
Lrrtm2	ENSMUSG00000071862	cluster2	0.423191	0.0781902	1.2621	0.233832	0.200352	-2.45406	1.57601	2.43e-16	0.0128033
Elavl3	ENSMUSG00000003410	cluster2	9.51987	0.223595	11.5457	1.64919	1.47955	-2.82729	2.88202	8.65e-102	9.11e-32
Gpr17	ENSMUSG00000052229	cluster2	2.46266	0.476708	10.5082	1.60264	3.26818	-2.73184	1.74507	3.37e-121	4.2e-13
Myl1	ENSMUSG00000061816	cluster2	1.64693	1.31279	7.96425	0.501366	5.20352	-4.01621	-1.39144	1.53e-151	5.84e-08
Spock1	ENSMUSG00000056222	cluster2	1.54687	2.15617	10.6662	2.40613	1.62886	-2.16863	0.155685	4.03e-104	0.674653
Cd28	ENSMUSG00000026012	cluster2	0.0664671	0.100665	0.516165	0.08269	0.169659	-2.66809	-0.288103	9.62e-09	0.854749
Dnm3os	ENSMUSG00000078190	cluster2	9.97122	5.06532	58.0112	15.7931	16.3394	-1.89301	1.63905	2.19e-113	3.58e-48
Saa1	ENSMUSG00000074115	cluster2	1.19182	4.54256	7.31833	0.657123	0.383923	-3.50574	-2.79716	5.26e-145	3.64e-95
Casp12	ENSMUSG00000025887	cluster2	0.152677	0.178398	0.800455	0.248713	0.043334	-1.70619	0.47637	6.7e-07	0.527767
Tecta	ENSMUSG00000037705	cluster2	0.597095	0.271256	1.86359	0.377299	0.304984	-2.32573	0.474418	1.7e-27	0.436509
Foxd1	ENSMUSG00000078302	cluster2	83.1215	19.9741	292.198	41.8423	77.0886	-2.82562	1.06497	0	7.85e-38
Scg3	ENSMUSG00000032181	cluster2	5.62236	0.596571	10.8512	1.88786	1.3422	-2.54201	1.65932	2.75e-109	6.5e-12
Gm7325	ENSMUSG00000079471	cluster2	0.414346	0.0615001	1.48396	0.126692	1.48352	-3.57337	1.04212	1.63e-42	0.324794
Sctr	ENSMUSG00000026387	cluster2	0.0725259	0.0844861	0.746877	0.271634	0.172937	-1.47927	1.68749	2.11e-05	0.00421189
Tmem8c	ENSMUSG00000009214	cluster2	0.828997	0.0153266	2.37404	0.167673	1.8243	-3.84642	3.45203	7.32e-61	0.0004
Col9a3	ENSMUSG00000027570	cluster2	1.68509	2.9568	15.9083	3.89632	3.15267	-2.04854	0.398427	3.91e-269	0.0522084
Tubb3	ENSMUSG00000062380	cluster2	60.4092	5.3012	123.738	20.2709	17.8043	-2.63012	1.93156	0	4.53e-122
Il17b	ENSMUSG00000024578	cluster2	0.280274	0.163397	1.58435	0.363857	0.886241	-2.14917	1.15113	4.94e-32	0.0226611
Col4a4	ENSMUSG00000067158	cluster2	0.168566	0.10872	0.598577	0.106983	0.107808	-2.5064	-0.0294965	4.31e-13	1
Hapln3	ENSMUSG00000030606	cluster2	11.3146	7.58507	38.9364	4.75107	5.70351	-3.05591	-0.677048	5.44e-267	2.66e-07
Svop	ENSMUSG00000042078	cluster2	1.01099	0.138978	1.96602	0.310318	0.311303	-2.68372	1.15711	6.11e-27	0.0406236
Actg2	ENSMUSG00000059430	cluster2	0.785848	6.34662	19.5007	24.1082	1.00024	0.287821	1.92568	0.010014	8.49e-91
Fam70b	ENSMUSG00000038457	cluster2	0.123826	0.0998127	0.763593	0.549711	0.0527208	-0.491179	2.46333	0.210457	6.13e-08
Cdh19	ENSMUSG00000047216	cluster2	1.20189	0.635914	8.31098	1.53266	3.27104	-2.45894	1.26725	2.03e-168	1.5e-07
Tnrc4	ENSMUSG00000028137	cluster2	10.6285	3.6123	29.1807	5.19915	3.67449	-2.5077	0.522962	0	0.0023778
Ppp2r2c	ENSMUSG00000029120	cluster2	2.81817	0.891696	5.8266	0.359274	0.941377	-4.04124	-1.31229	8.41e-92	2.46e-05
Plxnb3	ENSMUSG00000031385	cluster2	0.12718	0.146761	0.810468	0.174028	0.211784	-2.23848	0.246524	6.68e-11	0.830522
Lgals3	ENSMUSG00000050335	cluster2	0.516986	0.371007	2.11555	0.366515	0.366758	-2.551	-0.0181817	2.45e-24	1
Avpr1a	ENSMUSG00000020123	cluster2	0.0880401	0.628068	2.80336	0.847323	0.664464	-1.7459	0.429236	4.84e-18	0.264459
BX005053.2	ENSMUSG00000086096	cluster2	2.36905	0.241324	3.29358	0.335346	0.739725	-3.31504	0.471604	7.61e-48	0.44165
Nkx2-2	ENSMUSG00000027434	cluster2	3.41939	1.26415	3.57165	0.170278	0.102628	-4.35581	-2.84601	7.72e-82	1.23e-39
Angpt4	ENSMUSG00000027460	cluster2	1.6709	3.56162	10.6261	2.51821	0.80843	-2.09742	-0.501857	5.45e-101	0.00864613
Gsbs	ENSMUSG00000002930	cluster2	3.16205	0.403101	3.75748	0.435331	0.530243	-3.12729	0.108082	2e-89	0.936544
Tnfaip6	ENSMUSG00000053475	cluster2	7.09789	2.09111	19.7999	2.25596	4.87195	-3.15249	0.106879	1.98e-206	0.769029
AI607873	ENSMUSG00000073490	cluster2	0.0274753	0.0450783	1.89772	0.980633	1.02337	-0.976092	4.40366	9.14e-06	1.21e-22
Kcnj8	ENSMUSG00000030247	cluster2	0.0604082	0.184624	1.9468	1.66067	0.582063	-0.247881	3.17101	0.438864	7.4e-33
BC006965	ENSMUSG00000041674	cluster2	0.246847	0.138195	0.950186	0.227078	0.157018	-2.08732	0.717563	4.94e-19	0.336044
Erp27	ENSMUSG00000030219	cluster2	0.151721	0.0998127	0.432955	0.0816827	0.0496992	-2.42412	-0.28692	2.3e-08	0.854749
Ogn	ENSMUSG00000021390	cluster2	0.228212	0.217292	0.757497	0.133082	0.233221	-2.53094	-0.708211	2.43e-11	0.325417
Ecel1	ENSMUSG00000026247	cluster2	1.4052	0.138916	3.20453	1.58631	0.286389	-1.03699	3.51128	5.24e-09	1.75e-36
Eef1a2	ENSMUSG00000016349	cluster2	0.0556805	0.233137	0.375594	0.0830898	0.056553	-2.19289	-1.48886	2.33e-05	0.0229787
Rgs4	ENSMUSG00000038530	cluster2	1.99958	1.23897	25.8394	10.2892	10.0561	-1.34827	3.05204	2.67e-81	2.28e-115
Tnr	ENSMUSG00000015829	cluster2	0.0907441	0.0781902	0.395376	0.115509	0.059086	-1.80156	0.557593	0.000255	0.66392
Ccr5	ENSMUSG00000079227	cluster2	0.0324711	0.00772917	0.655041	0.481397	0.253609	-0.468665	5.95032	0.316364	6.96e-15
Slc10a4	ENSMUSG00000029219	cluster2	5.04919	0.520107	6.65187	1.11052	0.734496	-2.60778	1.08343	2.27e-58	0.000245
Saa2	ENSMUSG00000057465	cluster2	1.67738	5.21054	8.61526	0.942029	0.527033	-3.22158	-2.47566	2.48e-165	1.24e-67
Cck	ENSMUSG00000032532	cluster2	1.54993	0.817354	17.6824	5.60221	8.093	-1.67767	2.77676	6.38e-52	4.46e-70
Ppp1r3a	ENSMUSG00000042717	cluster2	0.204961	0.0864384	0.637506	0.0427522	0.350004	-3.91676	-1.01986	2.65e-20	0.424669
Comp	ENSMUSG00000031849	cluster2	0.0960405	0.32543	1.27564	0.290336	0.348407	-2.15273	-0.166816	1.27e-15	0.850969
Clec12a	ENSMUSG00000053063	cluster2	0.017913	0.0155203	0.636561	0.324684	0.35858	-0.99297	4.38728	0.00982865	1.2e-10
Rab3c	ENSMUSG00000021700	cluster2	0.435156	0.333415	1.70905	0.729119	0.175959	-1.25316	1.12611	8.18e-08	0.00130785
Mylpf	ENSMUSG00000030672	cluster2	3.12928	1.20427	12.8538	1.83602	8.74897	-2.83151	0.607871	2.09e-221	0.0151269
Kcnj12	ENSMUSG00000042529	cluster2	0.672437	0.254117	3.70808	0.989421	1.16271	-1.92653	1.96162	1.97e-34	1.29e-09
Kbtbd10	ENSMUSG00000075307	cluster2	2.25653	0.417769	6.38547	0.646761	4.07583	-3.32788	0.628814	2.11e-74	0.109984
Dpt	ENSMUSG00000026574	cluster2	0.47273	0.0775395	0.593794	0.0756925	0.0719831	-2.99324	-0.0362971	7.46e-14	1
Myrip	ENSMUSG00000041794	cluster2	0.419337	0.862321	3.80738	1.17552	0.661055	-1.71544	0.443322	2.27e-32	0.176368
Syt1	ENSMUSG00000035864	cluster2	0.87328	0.612672	9.573	6.50804	2.43333	-0.577678	3.40642	2.03e-06	1.18e-75
Neto1	ENSMUSG00000050321	cluster2	0.0564429	0.257107	0.662356	0.125442	0.141755	-2.42079	-1.03882	1.19e-12	0.0880599
B3galt2	ENSMUSG00000033849	cluster2	0.198639	0.053709	0.43944	0.0672879	0.161339	-2.7331	0.32334	7.63e-09	0.939441
Casp1	ENSMUSG00000025888	cluster2	0.00712646	0.0233812	0.662356	0.393622	0.309883	-0.771148	4.06634	0.0460076	1.23e-09
Chrna1	ENSMUSG00000027107	cluster2	0.571058	0.216254	1.80545	0.0819257	1.06098	-4.48646	-1.40161	3.78e-48	0.042007
Foxs1	ENSMUSG00000074676	cluster2	0.0327763	0.0309786	1.22877	1.12045	0.546936	-0.152698	5.17323	0.747387	1.14e-31
Chrng	ENSMUSG00000026253	cluster2	1.28523	0.100402	2.90901	0.23444	2.00345	-3.65876	1.22108	4.8e-62	0.0569911
Htr3a	ENSMUSG00000032269	cluster2	0.0638746	0.0547471	0.565567	0.292108	0.209572	-0.972888	2.41067	0.0146992	0.00012
Myog	ENSMUSG00000026459	cluster2	14.077	0.617457	23.9042	1.68992	26.3771	-3.84705	1.45219	3.0505935082774e-318	1.22e-11
Cpa2	ENSMUSG00000071553	cluster2	6.91943	3.46664	19.8372	2.16533	4.02989	-3.21621	-0.680004	1.5e-200	0.000256
Bhlhe22	ENSMUSG00000025128	cluster2	1.62956	0.162552	1.63504	0.318658	0.267526	-2.37904	0.968226	4.78e-32	0.088744
Ms4a6b	ENSMUSG00000024677	cluster2	0.0437102	0.0958513	3.01954	1.98905	1.28863	-0.627988	4.3147	0.00158925	3.35e-52
Trim54	ENSMUSG00000062077	cluster2	0.161666	0.065752	0.386176	0.0259429	0.225322	-3.93302	-1.42708	1.16e-09	0.321901
Nfasc	ENSMUSG00000026442	cluster2	5.34696	1.20309	13.9165	3.01943	2.50142	-2.22589	1.32398	2.4e-78	1.95e-15
Ms4a6c	ENSMUSG00000079419	cluster2	0.0179929	0.0468862	1.23841	0.738973	0.601152	-0.7511	3.98479	0.0102069	5.87e-23
Igh-6	ENSMUSG00000076617	cluster2	0.150653	0.193392	3.7239	1.6885	1.6252	-1.16304	3.12611	9.1e-14	6.5e-32
AC124552.1	ENSMUSG00000055590	cluster2	0.0989382	0.123976	0.735973	0.226435	0.173748	-1.72146	0.865936	5.47e-07	0.205456
Arsj	ENSMUSG00000046561	cluster2	0.125919	0.19405	1.85636	0.825164	0.599758	-1.18888	2.08497	1.76e-07	1.79e-10
Slc1a1	ENSMUSG00000024935	cluster2	0.339817	0.20085	0.684045	0.0492379	0.103317	-3.75503	-1.97493	4.58e-22	0.00470266
Aox3	ENSMUSG00000064294	cluster2	0.430511	0.178204	2.63152	0.536116	1.65065	-2.31365	1.58661	3.14e-61	0.000159
Ebf2	ENSMUSG00000022053	cluster2	21.639	3.88468	46.1471	5.70836	11.3807	-3.03682	0.550275	1.58e-218	0.000878
6130401L20Rik	ENSMUSG00000063600	cluster2	0.153856	0.155017	0.69034	0.151385	0.160529	-2.20894	-0.0364229	9.07e-12	1
AC121843.1	ENSMUSG00000086663	cluster2	0.4286	0.523223	1.16456	0.0551546	0.116293	-4.53824	-3.35905	8.42e-34	5.17e-15
Ablim3	ENSMUSG00000032735	cluster2	0.573651	0.7523	3.37852	0.514443	3.71966	-2.74322	-0.551879	5.16e-43	0.148304
Lgi4	ENSMUSG00000036560	cluster2	6.6653	2.14019	20.9501	3.88664	5.29357	-2.45103	0.862103	3.96e-152	8.88e-07
Mybph	ENSMUSG00000042451	cluster2	3.42566	0.387674	6.79086	0.530304	4.38861	-3.70538	0.420439	2.9e-136	0.392798
Ncan	ENSMUSG00000002341	cluster2	2.67035	0.942294	6.23152	1.41956	1.09726	-2.15651	0.59755	1.52e-59	0.0346371
Casp4	ENSMUSG00000033538	cluster2	0.145205	0.201578	1.02143	0.928328	0.111318	-0.157448	2.20156	0.739489	8.76e-11
Aoah	ENSMUSG00000021322	cluster2	0.0350636	0.0621509	0.842464	0.586387	0.355982	-0.5445	3.23501	0.124824	8.53e-14
Ccr1	ENSMUSG00000025804	cluster2	0.0303359	0.0776014	1.44858	1.02377	0.665119	-0.522707	3.72185	0.0635253	1.4e-20
Fxyd7	ENSMUSG00000036578	cluster2	0.0261071	0.200408	0.594618	0.300113	0.0740928	-1.00686	0.582849	0.0107619	0.394302
Loxl4	ENSMUSG00000025185	cluster2	0.602585	1.28723	5.71097	1.73868	1.28725	-1.73757	0.4312	2.01e-61	0.101442
Atp1a3	ENSMUSG00000040907	cluster2	1.70943	0.215541	2.91975	0.521373	0.674961	-2.50215	1.28004	1.89e-52	0.00251337
Aif1	ENSMUSG00000024397	cluster2	0.0499269	0.0460418	0.879152	0.472647	0.388785	-0.913343	3.3629	0.00540017	1.39e-15
Mstn	ENSMUSG00000026100	cluster2	3.15428	1.50102	9.08008	0.692081	3.34075	-3.73514	-1.11917	2.73e-167	6.57e-06
Galnt9	ENSMUSG00000033316	cluster2	0.59747	0.256193	0.688976	0.041345	0.0423567	-4.07822	-2.63396	6.52e-22	9.22e-05
Gm5567	ENSMUSG00000057716	cluster2	0.269903	0.0695547	0.70365	0.135618	0.223935	-2.39686	0.961723	6.93e-12	0.354542
Ctss	ENSMUSG00000038642	cluster2	0.106675	0.0998747	3.17903	2.26499	1.65178	-0.509619	4.50686	0.00982449	1.58e-57
Unc13a	ENSMUSG00000034799	cluster2	0.804872	0.269839	1.74565	0.334493	0.267693	-2.40599	0.308865	2.6e-30	0.642363
Enpp6	ENSMUSG00000038173	cluster2	0.0878464	0.0313659	0.356865	0.135097	0.171638	-1.42519	2.10252	0.00484125	0.0268382
AL672282.2	ENSMUSG00000087149	cluster2	0.0918117	0.0924787	0.548756	0.205596	0.19652	-1.43923	1.15166	0.000561	0.0846799
Ly86	ENSMUSG00000021423	cluster2	0.125045	0.10748	2.64668	1.35786	1.36404	-0.981472	3.65986	2.19e-07	6.85e-39
CT010493.3	ENSMUSG00000075548	cluster2	0.401384	0.0642911	0.710873	0.0792428	0.202529	-3.1237	0.407399	2.61e-23	0.823261
Disp2	ENSMUSG00000040035	cluster2	3.11511	2.63265	9.18123	1.79599	1.36755	-2.375	-0.554462	7.56e-160	0.00806569
AC155932.2	ENSMUSG00000085779	cluster2	0.168761	0.270737	0.612919	0.0368011	0.247992	-4.18372	-2.98245	7.03e-15	8.84e-06
Tlr9	ENSMUSG00000045322	cluster2	0.0385299	0.0545534	0.401498	0.28346	0.425331	-0.512863	2.37262	0.378613	0.000184
Islr2	ENSMUSG00000051243	cluster2	1.88263	0.563895	7.44538	3.52595	3.30311	-1.10264	2.6436	3.4e-17	1.47e-37
Emr1	ENSMUSG00000004730	cluster2	0.082398	0.0772141	3.48955	2.66753	2.05465	-0.4103	5.11087	0.0471145	4.96e-65
Srrm3	ENSMUSG00000039860	cluster2	1.44137	0.192291	4.37803	0.951216	1.51414	-2.22236	2.30707	2.07e-107	1.55e-19
Tcap	ENSMUSG00000007877	cluster2	0.137925	0.153777	0.761132	0.149978	0.47233	-2.36781	-0.0351563	3.24e-11	1
P2ry12	ENSMUSG00000036353	cluster2	0.0559857	0.0692293	1.43761	0.917912	0.697702	-0.66802	3.72865	0.0137084	5.05e-23
Nefm	ENSMUSG00000022054	cluster2	45.2047	11.1384	236.813	208.92	56.5851	-0.201462	4.22852	0.0298252	0
Bmx	ENSMUSG00000031377	cluster2	0.656935	1.27879	4.67675	4.24512	0.295919	-0.160971	1.72846	0.510135	6.3e-28
Plekhb1	ENSMUSG00000030701	cluster2	1.91582	1.30054	6.60244	1.00381	1.65512	-2.7391	-0.375484	1.64e-59	0.249678
Chrnd	ENSMUSG00000026251	cluster2	0.530241	0.0545534	0.843802	0.041345	0.737233	-4.37712	-0.405742	3.82e-26	0.920723
1700106J16Rik	ENSMUSG00000034031	cluster2	1.85526	0.0617636	1.42342	0.217423	0.699413	-2.72682	1.81253	1.13e-42	0.0103918
Atp2a1	ENSMUSG00000030730	cluster2	3.12441	0.519283	7.35828	0.875168	4.81511	-3.09759	0.769866	3.19e-148	0.0251068
Fam163a	ENSMUSG00000015484	cluster2	1.06723	0.983493	8.92678	2.72757	3.94635	-1.73066	1.46942	3.43e-39	4.21e-17
Foxd3	ENSMUSG00000067261	cluster2	9.5561	1.66702	16.877	2.08082	5.00646	-3.04068	0.319492	1.09e-261	0.2609
A530088H08Rik	ENSMUSG00000048070	cluster2	0.0775588	0.82139	1.41807	0.324527	0.3298	-2.14867	-1.34219	1.44e-14	3.04e-05
5031414D18Rik	ENSMUSG00000034959	cluster2	0.250964	0.0924866	0.829033	0.234475	0.222803	-1.84054	1.33804	2.32e-10	0.0366995
Naip5	ENSMUSG00000071203	cluster2	0.242647	0.702089	2.07742	2.67738	0.324122	0.340524	1.923	0.168198	2.71e-18
Ntn1	ENSMUSG00000020902	cluster2	240.147	45.3716	219.551	23.1515	45.7413	-3.26602	-0.973133	0	6.37e-33
Ccl4	ENSMUSG00000018930	cluster2	0.0235146	0.0384443	0.597848	0.630994	0.39794	0.0538283	4.03823	1	2.92e-19
Cd86	ENSMUSG00000022901	cluster2	0.0820928	0.0617636	1.25356	0.789969	0.596415	-0.68749	3.67417	0.0167587	1.98e-24
Adamtsl1	ENSMUSG00000066113	cluster2	6.13668	11.5565	25.6538	6.10781	1.84283	-2.09245	-0.92242	6.89e-98	1.98e-22
Celsr3	ENSMUSG00000023473	cluster2	10.8668	1.54342	14.4032	2.92205	2.55295	-2.32148	0.918687	1.38e-246	1.97e-06
Cacng6	ENSMUSG00000078815	cluster2	0.168566	0.0920836	0.29214	0.0258214	0.205484	-3.52248	-1.83205	5.82e-07	0.111571
Cdh13	ENSMUSG00000031841	cluster2	1.80138	1.17184	7.38974	2.5398	1.32224	-1.56156	1.11291	3.62e-43	2.66e-09
Srrm4	ENSMUSG00000063919	cluster2	17.0608	1.31749	16.1173	4.13333	3.54534	-1.98227	1.64807	7.92e-273	1.27e-27
Dll3	ENSMUSG00000003436	cluster2	24.234	4.77913	30.1164	4.15894	5.61953	-2.8757	-0.202633	0	0.284837
Lmod3	ENSMUSG00000044086	cluster2	0.464425	0.256069	1.69997	0.365229	1.39091	-2.24567	0.508868	1.12e-29	0.369367
Vgll2	ENSMUSG00000049641	cluster2	1.36026	0.316787	2.02755	0.149856	0.724116	-3.77929	-1.08154	9.88e-54	0.0395697
Trem2	ENSMUSG00000023992	cluster2	0.0477916	0.0615001	1.07669	0.891936	0.637472	-0.290247	3.85889	0.436214	1.48e-24
Atp10b	ENSMUSG00000055415	cluster2	0.122595	0.276161	0.9447	0.153619	0.498629	-2.64199	-0.847307	9.01e-21	0.157741
5430435G22Rik	ENSMUSG00000052688	cluster2	0.00819407	0.100402	1.31481	0.85915	0.809086	-0.633475	3.09602	0.0261177	1.14e-23
Ifi204	ENSMUSG00000073489	cluster2	0.0663623	0.098853	1.39726	0.688274	0.898443	-1.04133	2.78165	5.96e-05	3.05e-12
Diras1	ENSMUSG00000043670	cluster2	0.549872	0.254117	1.42325	0.323155	0.245409	-2.15967	0.347079	5.35e-15	0.625718
Kif19a	ENSMUSG00000010021	cluster2	1.31606	0.426421	2.29543	0.369329	0.402195	-2.65247	-0.210148	5.24e-63	0.734128
Ankrd2	ENSMUSG00000025172	cluster2	0.237017	0.0460418	0.368634	0.0249356	0.390186	-3.91353	-0.881821	6.75e-10	0.710001
Foxq1	ENSMUSG00000038415	cluster2	1.16896	1.9155	6.75357	0.859547	2.80259	-2.9946	-1.15878	6.01e-140	1.85e-07
Cd33	ENSMUSG00000004609	cluster2	0.0767964	0.0854003	1.08465	0.747267	0.484441	-0.559288	3.12567	0.0858303	2.15e-23
P2ry13	ENSMUSG00000036362	cluster2	0.0153205	0.0309786	0.561932	0.513749	0.451048	-0.149086	4.04864	0.849391	1.84e-16
Adap2	ENSMUSG00000020709	cluster2	0.0672413	0.0689517	0.547151	0.267859	0.58899	-1.0242	1.94363	0.0180511	0.00103044
C030030A07Rik	ENSMUSG00000043298	cluster2	0.297383	0.65638	3.11871	1.16916	1.0356	-1.43194	0.831104	4.1e-16	0.0049074
AL662810.2	ENSMUSG00000085167	cluster2	0	0.0695547	0.372945	0.276063	0.30816	-0.458965	1.98651	0.468006	0.00105413
Pcsk1n	ENSMUSG00000039278	cluster2	0.860552	2.10853	3.60484	0.824367	0.437077	-2.14837	-1.35723	3.15e-37	8.57e-11
Fcrls	ENSMUSG00000015852	cluster2	0.129579	0.323408	4.77617	4.15738	2.64923	-0.219741	3.68486	0.313595	1.17e-93
Ptprn	ENSMUSG00000026204	cluster2	1.99582	1.81156	7.1353	2.10509	1.00728	-1.77995	0.214854	1.65e-47	0.494972
Hs3st5	ENSMUSG00000044499	cluster2	0.087084	0.162614	0.56512	0.394019	0.0664285	-0.539991	1.27514	0.282297	0.00824273
F13a1	ENSMUSG00000039109	cluster2	0.483558	0.950431	12.5317	7.45881	6.6782	-0.768542	2.97119	3.82e-12	1.8e-145
Sox10	ENSMUSG00000033006	cluster2	26.045	6.04651	58.617	8.47342	19.2521	-2.81148	0.485092	0	0.00145587
AL645740.2	ENSMUSG00000087228	cluster2	0.608698	0.132055	0.872862	0.228869	0.093158	-1.94719	0.788522	2.57e-10	0.219505
Cadm2	ENSMUSG00000064115	cluster2	0.091618	0.138846	0.875042	0.3421	0.50738	-1.37982	1.30055	1.01e-05	0.0143727
Ms4a6d	ENSMUSG00000024679	cluster2	0.0732521	0.0883856	1.27613	1.07414	0.616654	-0.270624	3.54344	0.467579	1.83e-19
Rab9b	ENSMUSG00000043463	cluster2	0.146993	0.0539027	0.438021	0.122906	0.15923	-1.85751	1.18872	7.64e-05	0.224205
C1qb	ENSMUSG00000036905	cluster2	0.401659	0.678833	11.138	7.96559	6.30343	-0.50347	3.55261	4.72e-05	5.39e-148
Arpp21	ENSMUSG00000032503	cluster2	1.11912	0.131768	2.00342	0.269584	1.90062	-2.92294	1.03023	1.65e-27	0.0739231
C1qa	ENSMUSG00000036887	cluster2	0.120928	0.247883	3.86782	3.51118	2.62387	-0.160501	3.8231	0.548081	2.39e-49
AC158956.1	ENSMUSG00000086101	cluster2	0.19075	0.279265	1.07458	0.298584	0.363903	-1.86546	0.0919708	8.86e-10	0.961424
Fabp7	ENSMUSG00000019874	cluster2	8.09758	1.6842	13.5942	2.95993	2.71033	-2.21792	0.811237	1.61e-72	2.86e-05
Nefl	ENSMUSG00000022055	cluster2	16.7691	4.77773	68.7106	62.0878	16.5232	-0.167404	3.70128	0.105942	0
Stfa1	ENSMUSG00000071562	cluster2	0.0446527	0.0860136	0.469284	0.206957	0.435598	-1.22334	1.28088	0.00502004	0.0548494
Tslp	ENSMUSG00000024379	cluster2	0.129274	0.116828	0.394079	0.140844	0.0560643	-1.51002	0.26777	0.00175878	0.798892
Galntl2	ENSMUSG00000021903	cluster2	0.145663	0.154568	0.639381	0.172711	0.195543	-1.91051	0.160445	3.1e-07	0.915274
Slc6a2	ENSMUSG00000055368	cluster2	0.152331	0.338525	0.628724	0.173785	0.0950775	-1.87617	-0.959769	2.56e-07	0.0700035
Fcgr1	ENSMUSG00000015947	cluster2	0.146425	0.12293	2.40834	1.52972	1.42924	-0.675891	3.63978	0.00136733	9.57e-39
AC154687.1	ENSMUSG00000087243	cluster2	2.08023	0.597773	8.74008	7.65049	2.35667	-0.214668	3.68543	0.173349	3.32e-142
Psmb8	ENSMUSG00000024338	cluster2	0.0445888	0.0542281	0.527893	0.436007	0.226468	-0.299367	3.00433	0.653475	5.89e-09
Scn9a	ENSMUSG00000075316	cluster2	0.237592	0.296597	1.18684	1.03624	0.203399	-0.223902	1.83877	0.617678	2.76e-09
Hfe2	ENSMUSG00000038403	cluster2	1.86204	0.473555	3.99735	0.417029	2.72623	-3.28535	-0.185562	1.84e-93	0.760586
Abca9	ENSMUSG00000041797	cluster2	4.47524	1.07533	4.76658	0.956724	0.827037	-2.33763	-0.1823	1.13e-102	0.641401
9930111J21Rik1	ENSMUSG00000069892	cluster2	0.0645215	0.0652407	0.799107	0.620812	0.491388	-0.382595	3.14339	0.347727	7.45e-14
Myf6	ENSMUSG00000035923	cluster2	2.03518	0.116054	1.50852	0.150499	1.75502	-3.34837	0.372669	1.65e-41	0.710001
Elavl4	ENSMUSG00000028546	cluster2	37.939	3.64804	51.4084	12.6788	11.6704	-2.03906	1.795	2.63e-120	5.5e-64
AC114988.1	ENSMUSG00000085554	cluster2	0.666266	0.062608	1.02899	0.282939	0.243686	-1.88204	2.1687	1.71e-09	0.000303
Ndst4	ENSMUSG00000027971	cluster2	0.654889	0.687343	2.36116	0.3593	3.20505	-2.75292	-0.942534	4.42e-64	0.00724515
Galr3	ENSMUSG00000047429	cluster2	0.253668	0.208269	1.2489	0.348976	0.448938	-1.85787	0.744325	2.6e-15	0.162588
Cspg4	ENSMUSG00000032911	cluster2	3.21499	6.04393	38.2816	33.267	12.9495	-0.224326	2.45779	0.0244038	0
AC124669.1	ENSMUSG00000084989	cluster2	0.433672	0.524211	2.9678	1.0117	1.00829	-1.57239	0.948394	5.48e-17	0.00240758
C1qc	ENSMUSG00000036896	cluster2	0.294222	0.362891	6.70794	5.12193	4.58512	-0.408469	3.81924	0.00893294	1.07e-100
Gdap1	ENSMUSG00000025777	cluster2	3.03998	0.820034	5.79413	1.0814	1.47323	-2.44135	0.397015	1.23e-71	0.240804
Tmem169	ENSMUSG00000026188	cluster2	1.87278	1.2558	7.89161	2.47353	2.25219	-1.69373	0.975131	2.27e-41	1.4e-06
Grik3	ENSMUSG00000001985	cluster2	4.13024	1.23483	13.1189	4.54145	3.38105	-1.55195	1.87554	9.95e-65	4.85e-26
Mgll	ENSMUSG00000033174	cluster2	2.2161	1.23851	7.97232	1.18098	3.95681	-2.77608	-0.0702755	8.58e-160	0.884538
Tlr7	ENSMUSG00000044583	cluster2	0.185828	0.225284	2.03001	1.17164	0.945673	-0.81325	2.37644	0.000378	9.12e-17
Synpo	ENSMUSG00000043079	cluster2	26.1951	30.8954	163.256	77.5045	36.9315	-1.09496	1.32476	3.5e-49	2.17e-50
C3ar1	ENSMUSG00000040552	cluster2	0.195589	0.401327	4.53576	3.53563	2.49131	-0.379202	3.14004	0.0361658	3.9e-40
Tlr1	ENSMUSG00000044827	cluster2	0.0452525	0.0315154	0.572728	0.435642	0.387507	-0.420702	3.48472	0.40929	3.28e-09
Cybb	ENSMUSG00000015340	cluster2	0.205877	0.240348	2.79854	1.44746	1.60364	-0.972762	2.589	1.68e-08	3.13e-36
Col9a1	ENSMUSG00000026147	cluster2	40.2525	39.009	173.406	65.7857	28.7315	-1.4192	0.751547	2.33e-158	8.44e-23
Dcx	ENSMUSG00000031285	cluster2	20.8614	6.24998	40.6167	11.0818	11.5251	-1.89672	0.824259	5.97e-180	1.9e-12
Ebf3	ENSMUSG00000010476	cluster2	51.5949	11.7384	112.634	19.5716	37.9358	-2.54554	0.735716	0	5.05e-15
2310015B20Rik	ENSMUSG00000019933	cluster2	0.233203	0.0691673	0.587915	0.158018	0.640368	-1.91732	1.19042	2.06e-07	0.167162
AC139023.1	ENSMUSG00000033204	cluster2	0.56816	0.0929978	0.738458	0.224299	0.138412	-1.74003	1.26811	5.46e-07	0.0487119
Slc17a7	ENSMUSG00000070570	cluster2	0.482643	0.163846	0.904419	0.134211	0.945971	-2.77772	-0.291262	2.77e-22	0.816484
Hhip	ENSMUSG00000064325	cluster2	9.92677	15.4156	22.3057	1.93602	2.08644	-3.54854	-2.99638	4.18e-187	1.82e-242
Pkd2l1	ENSMUSG00000037578	cluster2	0.706281	0.0227923	0.931148	0.126571	0.467622	-2.90059	2.48092	1.14e-22	0.0170055
Tnnt1	ENSMUSG00000064179	cluster2	1.70332	0.967764	6.7471	1.69968	5.93919	-2.01176	0.811086	3.58e-53	0.00140305
Evi2a	ENSMUSG00000078771	cluster2	0.190374	0.26312	2.38331	1.29936	1.10008	-0.885047	2.32304	1.34e-05	3.42e-15
Cyb561	ENSMUSG00000019590	cluster2	4.74435	10.4033	39.2956	11.0007	14.4293	-1.85657	0.078089	8.4e-192	0.740554
Cx3cr1	ENSMUSG00000052336	cluster2	0.857362	0.968221	14.6869	11.3975	8.73284	-0.385998	3.55566	0.00154744	9.89e-100
9930038B18Rik	ENSMUSG00000042976	cluster2	0.0567481	0.131899	0.532961	0.434081	0.148609	-0.31272	1.71577	0.607712	0.000304
Elmod1	ENSMUSG00000041986	cluster2	0.673921	0.217168	2.19478	1.65977	0.366346	-0.425212	2.93163	0.0953615	2.72e-31
Syt4	ENSMUSG00000024261	cluster2	0.728586	0.270318	2.57467	0.915017	0.887743	-1.50836	1.75341	7.78e-19	1.87e-09
Sytl4	ENSMUSG00000031255	cluster2	3.53133	4.45099	24.1738	9.54697	8.06358	-1.36048	1.09918	6.11e-90	3.8e-27
Drd2	ENSMUSG00000032259	cluster2	0.339074	0.217036	0.570053	0.134211	0.0304369	-2.10479	-0.695615	1.32e-07	0.325417
Spock3	ENSMUSG00000054162	cluster2	3.76692	4.07055	18.4922	6.42114	4.40595	-1.54639	0.655408	5.72e-48	1.42e-05
Snap25	ENSMUSG00000027273	cluster2	2.65788	0.759766	6.5271	2.22611	1.37307	-1.57399	1.5473	1.15e-49	1.72e-19
Ablim2	ENSMUSG00000029095	cluster2	0.162965	0.177949	0.722069	0.174792	0.319436	-2.06359	-0.0295937	3.01e-11	1
Cfh	ENSMUSG00000026365	cluster2	0.179148	0.498836	4.6728	5.04824	3.32845	0.0891449	3.32896	0.771117	1.31e-101
Nptx1	ENSMUSG00000025582	cluster2	2.90783	1.50951	11.0642	2.04642	6.064	-2.45526	0.437223	2.14e-102	0.0892196
Kcne1	ENSMUSG00000039639	cluster2	0.389764	0.293599	0.767957	0.0816827	0.122493	-3.25543	-1.84613	4.56e-25	0.00161776
Anxa1	ENSMUSG00000024659	cluster2	0.773481	2.78249	6.74418	7.95804	1.23753	0.218262	1.51322	0.211872	6.66e-36
Wnt16	ENSMUSG00000029671	cluster2	16.6793	2.15131	14.1589	1.66884	7.42684	-3.10714	-0.369881	1.14e-232	0.134691
Akap6	ENSMUSG00000061603	cluster2	6.55467	1.69594	8.34543	1.54354	2.39451	-2.45748	-0.138187	1.12e-168	0.704141
Hic1	ENSMUSG00000043099	cluster2	3.41609	1.5951	18.0872	6.79198	14.6713	-1.43479	2.0889	9.12e-44	1.28e-48
Stk33	ENSMUSG00000031027	cluster2	0.562858	0.204754	1.64862	0.437281	0.536697	-1.934	1.07636	9.74e-29	0.0183777
Fam101a	ENSMUSG00000037962	cluster2	6.45432	1.12122	9.03589	2.35945	1.68796	-1.95741	1.07264	2.64e-138	3.31e-07
Htra1	ENSMUSG00000006205	cluster2	1.72657	2.73884	10.9467	6.3987	1.78816	-0.795356	1.22152	2.51e-13	1.99e-18
AB124611	ENSMUSG00000057191	cluster2	0.0538505	0.0776092	0.52065	0.325205	0.239687	-0.699996	2.06361	0.119953	0.000216
Uncx	ENSMUSG00000029546	cluster2	38.0262	3.99077	53.4065	5.30082	27.9472	-3.35456	0.409191	0	0.0215154
Bai3	ENSMUSG00000033569	cluster2	4.13519	0.919328	8.17919	2.46887	1.57057	-1.74905	1.42389	4.96e-40	1.95e-17
AC161246.1	ENSMUSG00000047011	cluster2	0.10637	0.0847496	0.423481	0.219194	0.212504	-0.974123	1.37066	0.0382187	0.0413133
Lefty2	ENSMUSG00000066652	cluster2	0.0590263	0.341139	0.771424	0.895847	0.230766	0.199989	1.35463	0.739489	2.17e-05
Lilrb4	ENSMUSG00000062593	cluster2	0.0881516	0.0848115	1.03741	0.794881	0.577641	-0.402972	3.22923	0.284039	3.25e-25
Gpr65	ENSMUSG00000021886	cluster2	0.0631122	0.108123	1.01149	0.719831	0.573064	-0.509655	2.73623	0.144936	6.96e-12
Trpv2	ENSMUSG00000018507	cluster2	0.713601	0.842238	3.93108	3.18308	0.753922	-0.323513	1.917	0.124645	7.81e-38
Tyrobp	ENSMUSG00000030579	cluster2	0.209842	0.224959	2.52717	1.64417	1.51908	-0.63868	2.86771	0.00295987	8.15e-33
Avpr1b	ENSMUSG00000026432	cluster2	0.511524	0.3016	0.963471	0.176963	0.200841	-2.46289	-0.771461	1.42e-20	0.150878
Pkd1l1	ENSMUSG00000046634	cluster2	1.12097	2.32509	2.10528	0.350991	0.190155	-2.6048	-2.72958	2.02e-25	2.11e-66
Tm4sf1	ENSMUSG00000027800	cluster2	1.63464	2.06886	8.75036	7.24169	1.43528	-0.292811	1.80577	0.0563303	4.09e-42
Tnf	ENSMUSG00000024401	cluster2	0.016083	0.0765633	0.422753	0.479523	0.407237	0.16718	2.65062	0.828626	1.61e-08
Myo1f	ENSMUSG00000024300	cluster2	0.282104	0.454463	3.93711	2.4337	2.06244	-0.714826	2.42113	2.21e-05	7.09e-23
Cnr1	ENSMUSG00000044288	cluster2	4.95117	4.81236	19.4295	4.43244	5.73656	-2.15363	-0.120872	2.21e-164	0.5898
Tnfrsf26	ENSMUSG00000045362	cluster2	0.503647	0.493636	1.6482	1.6882	0.19301	0.0138821	1.77249	1	3.44e-12
Ccl9	ENSMUSG00000019122	cluster2	0.0773651	0.253079	2.03578	1.54109	1.40753	-0.422608	2.60783	0.0991666	5.79e-34
Sgcg	ENSMUSG00000035296	cluster2	0.332828	0.0617981	0.587629	0.084266	0.487446	-2.8233	0.444193	7.77e-14	0.823261
Zfp536	ENSMUSG00000043456	cluster2	2.62332	0.667357	6.45609	3.34342	1.31072	-0.971669	2.32194	3.2e-18	9.84e-39
Col11a1	ENSMUSG00000027966	cluster2	39.488	52.3982	184.035	56.2109	43.8546	-1.73221	0.0985169	5.24e-158	0.468765
Igsf21	ENSMUSG00000040972	cluster2	0.836469	0.462703	1.69878	0.437381	0.296986	-1.97486	-0.080707	8.33e-29	0.897235
Amac1	ENSMUSG00000018776	cluster2	0.129579	0.162033	0.740675	0.733219	0.206074	-0.0358486	2.17671	1	2.14e-11
Dlx2	ENSMUSG00000023391	cluster2	3.72724	3.66336	14.4917	2.65762	5.07891	-2.46785	-0.464063	1.79e-245	0.0133811
Cfhr2	ENSMUSG00000033898	cluster2	0.0147971	0.124914	0.514363	0.551768	0.305063	0.0718977	2.13241	0.962376	9.41e-08
Msr1	ENSMUSG00000025044	cluster2	0.0477916	0.0933232	0.611874	0.343751	0.482474	-0.850499	1.87765	0.0306757	0.00048
Ptafr	ENSMUSG00000056529	cluster2	0.0245822	0.123713	0.710826	0.525537	0.445761	-0.458377	2.08545	0.321128	7.92e-08
Fgf7	ENSMUSG00000027208	cluster2	0.124588	0.138776	0.447804	0.190073	0.184833	-1.26085	0.454863	0.00603461	0.606285
Igfbp7	ENSMUSG00000036256	cluster2	0.66676	1.4364	9.0583	4.19705	4.9737	-1.12968	1.53988	8.6e-32	2.24e-27
Sct	ENSMUSG00000038580	cluster2	0.815852	1.17778	5.05132	1.70637	1.94971	-1.58322	0.533072	4.49e-25	0.0506328
Chrnb2	ENSMUSG00000027950	cluster2	3.89098	1.1589	8.50001	2.02338	2.45903	-2.0914	0.802264	2.78e-176	0.000794
Cttnbp2	ENSMUSG00000000416	cluster2	13.8694	14.5468	41.9576	8.53514	7.61525	-2.31763	-0.77203	2.99e-189	7.87e-18
Cplx1	ENSMUSG00000033615	cluster2	0.633103	0.193787	0.75589	0.165259	0.135712	-2.21396	-0.231971	2.38e-11	0.847922
Cd180	ENSMUSG00000021624	cluster2	0.200275	0.262892	2.65456	1.74947	1.67049	-0.621391	2.7323	0.00261158	6.13e-29
Gpr126	ENSMUSG00000039116	cluster2	3.79607	6.05549	27.1555	13.3519	7.85387	-1.04669	1.13802	9.93e-69	5.46e-21
Cd52	ENSMUSG00000000682	cluster2	0.0460052	0.209913	1.42595	1.24045	0.929242	-0.221491	2.57002	0.583155	4.18e-16
AC150648.1	ENSMUSG00000046182	cluster2	0.361258	0.100464	0.681692	0.194137	0.299262	-1.83432	0.950367	3.43e-07	0.200179
Slc11a1	ENSMUSG00000026177	cluster2	0.0918117	0.138125	1.37505	1.05127	1.16401	-0.40433	2.93114	0.211745	1.09e-18
Cdh15	ENSMUSG00000031962	cluster2	9.56139	1.23754	10.8083	1.3195	8.79129	-3.05907	0.090639	1.54e-119	0.868996
Lyz2	ENSMUSG00000069516	cluster2	0.380977	0.890206	6.66835	4.82584	3.67487	-0.487409	2.43555	0.00134718	4.31e-87
AC102815.1	ENSMUSG00000048107	cluster2	7.04307	4.99849	21.248	6.16676	6.34957	-1.80831	0.300357	1.07e-125	0.0862116
AL691519.1	ENSMUSG00000083679	cluster2	63.1063	7.96705	57.3316	17.4851	16.2469	-1.73182	1.13259	2.95e-110	4.71e-38
Fap	ENSMUSG00000000392	cluster2	7.59474	0.747799	7.60358	0.971048	4.81712	-2.9905	0.376845	2.27e-152	0.35386
Cd53	ENSMUSG00000040747	cluster2	0.25188	0.301259	2.80259	1.99896	1.63326	-0.508237	2.7298	0.0176812	7.26e-26
Clec7a	ENSMUSG00000079293	cluster2	0.211367	0.117154	1.127	0.570496	1.19329	-1.00239	2.28068	0.000631	1.23e-07
Ptpro	ENSMUSG00000030223	cluster2	1.02138	0.286978	2.48328	0.694013	0.822305	-1.85929	1.27237	2.75e-20	0.000558
Col20a1	ENSMUSG00000016356	cluster2	0.734716	0.454749	2.13309	0.478312	0.792618	-2.15518	0.0866417	1.76e-23	0.990674
Pappa2	ENSMUSG00000073530	cluster2	3.53611	0.895745	4.40733	0.622625	1.87533	-2.84708	-0.525623	7.67e-103	0.127498
Arl11	ENSMUSG00000043157	cluster2	0.0153205	0.161576	0.536203	0.511699	0.289387	-0.0929692	1.66312	0.961688	9.27e-05
P2ry6	ENSMUSG00000048779	cluster2	0.0918117	0.216649	1.69441	1.58106	1.47225	-0.122256	2.86589	0.778009	3.4e-33
Luzp2	ENSMUSG00000063297	cluster2	0.534068	0.317631	2.41175	0.646675	1.76215	-1.91983	1.02389	1.15e-20	0.00672609
Efemp1	ENSMUSG00000020467	cluster2	4.32962	4.49345	20.1595	6.19438	22.5444	-1.72294	0.46044	3.84e-136	0.00633017
Kcnc2	ENSMUSG00000035681	cluster2	0.438553	0.364386	1.89909	0.551761	0.852021	-1.80383	0.597167	7.52e-25	0.183244
Ckb	ENSMUSG00000001270	cluster2	149.872	19.9509	143.034	42.039	41.2219	-1.78487	1.07341	6.46e-297	1.19e-37
Gch1	ENSMUSG00000037580	cluster2	0.438623	1.11572	3.06385	1.18041	0.891165	-1.39673	0.0790656	3.32e-16	0.878511
Mrc1	ENSMUSG00000026712	cluster2	0.966477	3.56952	20.8538	17.5269	12.3167	-0.271353	2.29444	0.017453	1.11e-192
Scml4	ENSMUSG00000044770	cluster2	1.79515	0.29522	2.31351	0.379991	1.11955	-2.62199	0.362425	1.77e-63	0.607304
Vwf	ENSMUSG00000001930	cluster2	45.5974	74.3365	192.858	189.972	17.9342	-0.043185	1.35115	0.796797	3.09e-120
Tifab	ENSMUSG00000049625	cluster2	0.114259	0.17846	1.67536	1.24669	1.24717	-0.446795	2.80241	0.111336	3.26e-37
Epha5	ENSMUSG00000029245	cluster2	2.16849	0.650923	2.43283	0.747827	0.417112	-1.72203	0.198292	7.42e-20	0.730411
Kcnc1	ENSMUSG00000058975	cluster2	1.04614	0.478404	1.56119	0.261296	0.296707	-2.61873	-0.874283	2.72e-35	0.0430533
2310046K01Rik	ENSMUSG00000027463	cluster2	0.471968	0.95184	3.10755	1.07914	0.991243	-1.54743	0.180589	2.63e-16	0.681602
Ace	ENSMUSG00000020681	cluster2	1.0674	2.16271	6.17934	4.65391	0.860737	-0.431611	1.10026	0.0073103	8.08e-12
C2cd4a	ENSMUSG00000047990	cluster2	0.234134	0.626458	0.780783	0.144154	0.337041	-2.48616	-2.14857	2.2e-11	6.44e-08
Dlgap2	ENSMUSG00000047495	cluster2	0.554171	0.209702	0.701014	0.378098	0.133346	-0.911645	0.847205	0.0142775	0.0957529
Lst1	ENSMUSG00000073412	cluster2	0.0395976	0.114682	0.691679	0.501766	0.516832	-0.486202	2.13311	0.281813	9.64e-08
Tusc5	ENSMUSG00000046275	cluster2	0.230805	0.201392	0.943621	0.94972	0.291431	-0.0122618	2.2342	1	4.08e-19
Smpd3	ENSMUSG00000031906	cluster2	5.28671	4.37539	12.1254	2.76755	1.80301	-2.14965	-0.659255	9.01e-83	7.67e-05
Unc79	ENSMUSG00000021198	cluster2	0.751977	0.332896	2.09234	1.06596	0.560166	-0.993938	1.67705	9.66e-07	4.15e-09
D630003M21Rik	ENSMUSG00000037813	cluster2	2.38479	2.37117	12.7881	3.52411	8.34835	-1.88027	0.569782	1.65e-72	0.00402228
Trim47	ENSMUSG00000020773	cluster2	2.2439	4.38256	12.8093	13.4771	2.74037	0.053389	1.61894	0.815765	2.46e-56
Shox2	ENSMUSG00000027833	cluster2	1.00938	1.68124	1.2323	0.182432	0.184279	-2.77763	-3.20671	2.93e-37	2.54e-29
Sstr4	ENSMUSG00000037014	cluster2	0.1877	0.704624	1.55291	1.48523	0.288898	-0.0831133	1.07412	0.864412	2.06e-05
Chrna4	ENSMUSG00000027577	cluster2	18.3704	2.99776	27.6758	5.73	10.3785	-2.29181	0.932876	0	1.49e-10
Ttbk1	ENSMUSG00000015599	cluster2	1.05568	0.246977	1.09932	0.249234	0.363646	-2.16467	0.0122536	1.54e-17	1
Pkib	ENSMUSG00000019876	cluster2	0.0578157	0.381944	0.55504	0.241073	0.191776	-1.22215	-0.670128	0.00268788	0.202979
Hspa12a	ENSMUSG00000025092	cluster2	29.2915	39.4417	143.662	42.7925	48.1761	-1.7681	0.11476	9.46e-289	0.382883
Dio2	ENSMUSG00000007682	cluster2	0.577809	0.434591	1.42658	0.340045	0.999838	-2.09303	-0.354745	2.4e-14	0.55275
Myom2	ENSMUSG00000031461	cluster2	0.480924	0.147807	0.672382	0.139437	0.531326	-2.29358	-0.0870337	5.91e-12	1
Lrrc25	ENSMUSG00000049988	cluster2	0.0723738	0.215928	1.10149	0.89289	0.76214	-0.321216	2.0488	0.38934	4.4e-10
Cacna1s	ENSMUSG00000026407	cluster2	0.569381	0.527473	1.54036	0.321262	0.887988	-2.28884	-0.718177	4.83e-34	0.101438
Synpo2l	ENSMUSG00000039376	cluster2	6.73704	3.19259	14.3544	1.73689	10.3968	-3.07088	-0.880945	2.61e-235	1.68e-06
Heyl	ENSMUSG00000032744	cluster2	27.9597	4.58737	64.795	26.6318	20.4809	-1.30263	2.53624	1.85e-68	6.63e-120
Gja5	ENSMUSG00000057123	cluster2	36.6709	56.0478	146.862	110.894	11.5193	-0.425745	0.981965	3.53e-08	1.17e-34
Myh14	ENSMUSG00000030739	cluster2	1.9219	3.34283	7.26445	1.08988	2.29852	-2.76164	-1.61935	9.91e-150	3.29e-32
Tlr13	ENSMUSG00000033777	cluster2	0.0942105	0.177747	1.02486	0.999873	0.688869	-0.0548202	2.49095	0.950231	4.51e-19
Kcnk13	ENSMUSG00000045404	cluster2	0.239567	0.0466306	0.494909	0.125807	0.429908	-1.99954	1.42627	3.53e-06	0.14212
Cd84	ENSMUSG00000038147	cluster2	0.0549181	0.185345	0.876691	0.63629	0.637961	-0.487412	1.77754	0.202333	4.53e-07
Dner	ENSMUSG00000036766	cluster2	0.72343	0.47474	2.0462	2.5709	0.558212	0.308896	2.43261	0.234044	1.13e-57
Actn2	ENSMUSG00000052374	cluster2	2.11454	3.21855	7.424	1.64543	4.01682	-2.20538	-0.975825	1.49e-48	2.3e-08
Hck	ENSMUSG00000003283	cluster2	0.16022	0.262365	1.76707	1.29106	1.02934	-0.473955	2.29825	0.0772709	2.06e-15
Vstm2a	ENSMUSG00000048834	cluster2	0.233357	0.0855321	0.730919	0.355852	0.298195	-1.0585	2.05238	0.0036294	9.84e-05
Csf1r	ENSMUSG00000024621	cluster2	0.979664	2.97987	15.5897	10.4574	9.1878	-0.596706	1.80979	8.28e-10	2.49e-84
Tshr	ENSMUSG00000020963	cluster2	0.819512	1.26535	2.79886	0.632072	0.63454	-2.16764	-1.00377	5.84e-51	0.000282
Chrnb4	ENSMUSG00000035200	cluster2	3.45176	1.09279	7.70343	1.6902	3.46003	-2.20363	0.629805	2.26e-50	0.0175224
Rimbp2	ENSMUSG00000029420	cluster2	0.938443	0.828864	3.23113	1.14841	0.8423	-1.51321	0.46806	7.28e-16	0.152085
Cadps2	ENSMUSG00000017978	cluster2	1.86506	0.976485	10.1596	5.36039	6.60447	-0.944098	2.45412	2.15e-26	9.72e-74
Ptprc	ENSMUSG00000026395	cluster2	0.387975	0.690854	4.90895	4.26488	4.07989	-0.224739	2.62381	0.296023	3.63e-101
Nkx3-2	ENSMUSG00000049691	cluster2	2.77931	7.5634	8.14806	4.34702	0.129835	-0.926465	-0.801486	1.26e-15	2.12e-09
Tnnc1	ENSMUSG00000021909	cluster2	1.56753	4.45116	6.39456	0.843866	3.8733	-2.94619	-2.40101	1.78e-65	1.29e-91
Ptx3	ENSMUSG00000027832	cluster2	10.2133	6.39636	54.0333	23.5988	37.149	-1.21599	1.88109	5.93e-87	8.58e-93
Klhl30	ENSMUSG00000026308	cluster2	0.0910493	1.18565	1.43231	0.711305	0.351071	-1.03023	-0.739285	5.3e-05	0.0113051
Egfl8	ENSMUSG00000015467	cluster2	0.968332	0.81514	3.69469	1.18782	1.42689	-1.66089	0.539629	3.49e-33	0.0885472
AC122466.1	ENSMUSG00000044918	cluster2	0.59736	0.575382	1.1471	0.156854	0.490525	-2.89436	-1.87842	2.71e-18	3.08e-06
Spon1	ENSMUSG00000038156	cluster2	69.5434	39.1945	126.289	20.6982	31.9782	-2.62811	-0.922739	0	3.87e-38
Ddr2	ENSMUSG00000026674	cluster2	10.5609	9.91119	45.2859	12.7599	23.2836	-1.84985	0.361619	6.68e-143	0.00811051
Gm885	ENSMUSG00000040528	cluster2	0.16461	0.186348	0.979308	0.779907	0.585472	-0.354811	2.02022	0.361662	1.68e-10
Bfsp2	ENSMUSG00000032556	cluster2	0.118633	0.100259	0.450859	0.376353	0.202973	-0.261065	1.92045	0.739489	0.000154
Arsi	ENSMUSG00000036412	cluster2	1.28111	1.57628	2.15072	0.407617	0.173426	-2.42154	-1.9526	1.93e-24	1.31e-13
Gpr34	ENSMUSG00000040229	cluster2	0.274631	0.0466306	0.89365	0.589528	0.490561	-0.623068	3.65515	0.0719299	1.28e-14
Aqp1	ENSMUSG00000004655	cluster2	2.37138	5.99357	12.4856	9.10258	1.33222	-0.47671	0.600656	7.23e-05	5.28e-06
Fcgr3	ENSMUSG00000059498	cluster2	0.447592	1.07693	5.26586	3.51688	2.92248	-0.605262	1.70082	0.000146	1.48e-32
Hmx1	ENSMUSG00000067438	cluster2	0.657766	0.641946	0.966781	0.108547	0.239199	-3.17009	-2.56279	5.47e-22	1.8e-12
Isg20	ENSMUSG00000039236	cluster2	0.636541	0.462843	1.07903	0.232425	0.175959	-2.23557	-0.994838	6.33e-18	0.0220019
Hpgds	ENSMUSG00000029919	cluster2	0.412862	0.202492	2.11853	1.28193	1.77547	-0.745879	2.65877	0.000853	7.05e-17
Acta1	ENSMUSG00000031972	cluster2	9.92279	4.9096	22.8755	5.97895	9.95629	-1.95797	0.281029	3.32e-115	0.124043
Cdhr5	ENSMUSG00000025497	cluster2	0.207707	0.664033	0.864762	0.268301	0.218149	-1.70713	-1.3084	1.2e-09	0.000317
Arhgap15	ENSMUSG00000049744	cluster2	0.0749663	0.0771521	0.514394	0.442364	0.360392	-0.236409	2.51868	0.739489	1.47e-08
Kcnk10	ENSMUSG00000033854	cluster2	0.719576	0.17015	0.565836	0.0754495	0.57332	-2.9264	-1.17393	1.53e-14	0.109813
Lect1	ENSMUSG00000022025	cluster2	0.54362	0.0854003	0.636142	0.156611	0.239366	-2.04357	0.871456	2.6e-07	0.32956
Klf2	ENSMUSG00000055148	cluster2	20.2193	35.3148	164.581	147.408	88.7807	-0.180305	2.0629	0.0931724	1.36e-256
Epas1	ENSMUSG00000024140	cluster2	9.93472	19.2172	53.4366	32.599	10.1193	-0.734126	0.759483	8.99e-29	1.33e-20
Klhl35	ENSMUSG00000035298	cluster2	0.596984	0.403233	1.96975	1.30625	0.49344	-0.612146	1.69329	0.0105925	9.06e-14
Myh7	ENSMUSG00000053093	cluster2	2.13682	4.8205	8.17617	1.89471	5.21734	-2.12922	-1.34671	1.19e-170	1.43e-22
Fam57b	ENSMUSG00000058966	cluster2	1.43157	0.300678	1.60401	0.370612	0.697369	-2.13745	0.301872	5.36e-32	0.672253
Il21r	ENSMUSG00000030745	cluster2	0.101642	0.193717	1.01472	0.61132	0.643903	-0.75157	1.65732	0.0172133	1.37e-05
Arhgap30	ENSMUSG00000048865	cluster2	0.267047	0.624543	3.25538	2.4436	2.09454	-0.435769	1.96805	0.0340842	9.58e-20
Nckap1l	ENSMUSG00000022488	cluster2	0.738488	1.35579	6.78728	5.20575	3.748	-0.403814	1.93944	0.00991842	3.65e-68
Sfpi1	ENSMUSG00000002111	cluster2	0.529866	2.10321	5.81304	6.10618	2.61136	0.0493819	1.5365	0.834987	5.42e-48
Nlrp3	ENSMUSG00000032691	cluster2	0.114564	0.162095	0.842155	0.627575	0.501247	-0.443248	1.95223	0.233906	2.53e-07
Crtac1	ENSMUSG00000042401	cluster2	3.38585	0.706251	5.98137	1.39092	2.81675	-2.12474	0.974995	1.4e-62	0.000296
Rasgef1c	ENSMUSG00000020374	cluster2	1.60827	0.309128	1.10657	0.301155	0.82746	-1.89485	-0.038471	1.79e-16	1
Nalcn	ENSMUSG00000000197	cluster2	0.453222	0.350113	1.73947	0.742806	0.671252	-1.2486	1.08047	5.64e-08	0.00254999
Myom1	ENSMUSG00000024049	cluster2	3.7232	8.52716	21.6501	15.8935	4.26718	-0.466385	0.896401	1.39e-06	3.58e-18
Ptprr	ENSMUSG00000020151	cluster2	0.348031	0.186003	0.946288	0.321591	0.829928	-1.58067	0.784881	6.66e-09	0.163356
Hist1h2bg	ENSMUSG00000058385	cluster2	0.778245	1.13524	3.94133	5.21487	3.27073	0.380264	2.19915	0.0285291	1.24e-69
Tifa	ENSMUSG00000046688	cluster2	0.709483	0.922187	3.99321	1.94364	1.64083	-1.05788	1.07356	4.47e-13	7.44e-07
Pld4	ENSMUSG00000052160	cluster2	0.252794	0.61027	2.98808	2.20414	2.0298	-0.45965	1.851	0.0309163	3.03e-21
Clec4a1	ENSMUSG00000049037	cluster2	0.120623	0.138714	0.804535	0.797695	0.810373	-0.0319184	2.52418	1	5.82e-11
Gja4	ENSMUSG00000050234	cluster2	14.1401	18.9433	47.7267	36.0269	4.58909	-0.42607	0.925553	4.01e-07	4.82e-42
Stmn2	ENSMUSG00000027500	cluster2	14.9246	6.5891	38.2786	18.3437	9.95876	-1.08222	1.47462	2.18e-45	5.01e-39
Gal	ENSMUSG00000024907	cluster2	0.292503	0.59733	0.586254	0.174549	0.0865012	-1.76811	-1.77656	8.84e-06	4.67e-06
AC159305.1	ENSMUSG00000087150	cluster2	1.79681	0.370759	1.92623	0.639113	0.629026	-1.60355	0.778531	1.45e-22	0.0473502
Tspan17	ENSMUSG00000025875	cluster2	1.38634	1.64064	6.07387	2.90204	1.70641	-1.08518	0.821169	8.54e-20	2.48e-05
Clec1a	ENSMUSG00000033082	cluster2	0.77961	0.966276	3.24337	2.35486	0.693536	-0.482703	1.28403	0.0178987	2.69e-10
2610203C20Rik	ENSMUSG00000074415	cluster2	0.140934	0.145986	0.791279	0.678643	0.459046	-0.244418	2.2188	0.633022	1.24e-11
Fitm1	ENSMUSG00000022215	cluster2	0.279909	0.372249	0.657737	0.0862496	0.361965	-3.0001	-2.15624	3.42e-13	2.72e-05
Prnd	ENSMUSG00000027338	cluster2	7.59775	9.47555	28.2638	18.3545	4.44926	-0.643094	0.951396	4.01e-13	3.31e-18
Fat3	ENSMUSG00000074505	cluster2	53.0618	14.8444	46.6711	12.5564	23.917	-1.91848	-0.243883	2.65e-137	0.0478181
Plekha4	ENSMUSG00000040428	cluster2	0.940482	0.720276	3.69888	2.13701	4.63198	-0.811876	1.5673	8.73e-07	9.66e-12
Fyb	ENSMUSG00000022148	cluster2	0.320786	0.58747	2.73812	1.99818	1.51541	-0.475393	1.7648	0.0285291	1.32e-22
Syt12	ENSMUSG00000049303	cluster2	2.45745	0.903105	4.68062	1.33113	1.42158	-1.8322	0.556705	4.14e-27	0.0546564
Serpine1	ENSMUSG00000037411	cluster2	1.46299	3.071	6.99091	6.9399	1.5857	-0.0305581	1.17372	0.939104	3.97e-17
Pou2f2	ENSMUSG00000008496	cluster2	1.4368	0.698274	3.40403	1.042	1.3374	-1.72787	0.573916	5.51e-37	0.0877561
Bank1	ENSMUSG00000037922	cluster2	0.0474864	0.155799	0.574877	0.45318	0.417112	-0.36391	1.53609	0.507904	0.000696
Fam176a	ENSMUSG00000035104	cluster2	1.64761	3.08698	12.3348	5.36846	10.3714	-1.22022	0.796626	3.36e-26	2.53e-07
Obscn	ENSMUSG00000061462	cluster2	1.70228	1.84251	4.49589	1.36116	2.9777	-1.74887	-0.437723	1.27e-28	0.0832195
Smtnl1	ENSMUSG00000027077	cluster2	0.139298	0.216455	0.618468	0.581558	0.16485	-0.108579	1.4244	0.900055	0.000397
Wfikkn2	ENSMUSG00000044177	cluster2	0.0732883	0.298675	0.70776	0.686428	0.574473	-0.0706956	1.17665	0.947625	0.00151002
Bcl11a	ENSMUSG00000000861	cluster2	4.31035	12.6869	49.4779	34.3895	30.2775	-0.545945	1.43687	2.41e-14	6.51e-52
Nkain4	ENSMUSG00000027574	cluster2	1.46468	1.31023	5.4201	2.42796	1.67903	-1.18081	0.880322	1.32e-21	4.51e-05
Ccl3	ENSMUSG00000000982	cluster2	0.389348	0.479851	2.71418	2.32175	2.08462	-0.244462	2.27329	0.370251	6.89e-21
Mpeg1	ENSMUSG00000046805	cluster2	0.798508	0.555849	3.57918	2.48493	2.02012	-0.547856	2.1595	0.0034905	5.04e-22
1700086L19Rik	ENSMUSG00000071265	cluster2	0.0723738	0.138714	0.408794	0.299227	0.365226	-0.475066	1.10947	0.399673	0.051378
Optc	ENSMUSG00000010311	cluster2	0.112429	0.208331	0.658871	0.335832	0.277145	-0.994176	0.688277	0.00726582	0.226893
D430041D05Rik	ENSMUSG00000068373	cluster2	10.6174	1.92827	8.21683	1.73463	8.18006	-2.26104	-0.14897	2.31e-169	0.620358
Apobec1	ENSMUSG00000040613	cluster2	0.175998	0.210221	1.02275	0.855364	0.625618	-0.28092	2.02111	0.504623	3.45e-10
2010011I20Rik	ENSMUSG00000027495	cluster2	26.9925	27.7226	91.4269	27.8085	30.0965	-1.73741	0.00346562	8.3e-153	1
Adamtsl3	ENSMUSG00000070469	cluster2	0.634364	0.131899	0.514299	0.211068	0.246965	-1.30683	0.676141	0.00172852	0.381519
Sema5a	ENSMUSG00000022231	cluster2	71.96	57.026	249.87	119.172	86.1985	-1.09051	1.0606	1.93e-72	1.87e-71
Nell2	ENSMUSG00000022454	cluster2	30.9364	6.36671	28.7118	15.892	6.17552	-0.873667	1.31718	1.65e-24	6.42e-44
Sema3g	ENSMUSG00000021904	cluster2	15.3837	18.0391	50.4088	36.1612	7.37416	-0.499504	1.00068	3.12e-10	8.91e-44
Syp	ENSMUSG00000031144	cluster2	3.57857	1.71537	8.0664	2.87665	2.32425	-1.50818	0.74787	7.16e-39	0.000317
Palmd	ENSMUSG00000033377	cluster2	0.894136	1.03486	4.80741	2.89147	4.00497	-0.754715	1.48262	3.06e-07	1.95e-16
Ntng1	ENSMUSG00000059857	cluster2	1.43782	3.91631	6.22013	2.79211	1.15886	-1.17465	-0.49024	5.52e-20	0.00761356
Apc2	ENSMUSG00000020135	cluster2	12.0563	2.13713	12.3529	4.93482	4.30544	-1.34433	1.20572	4.06e-67	2.46e-21
Slfn2	ENSMUSG00000072620	cluster2	0.242408	0.920339	2.08824	2.17337	0.901346	0.033737	1.2294	0.952499	3.26e-10
Rac2	ENSMUSG00000033220	cluster2	0.713401	1.01767	5.27833	3.90627	3.31995	-0.454828	1.94075	0.00726362	3.14e-30
Art3	ENSMUSG00000034842	cluster2	1.28999	0.585283	3.35236	1.4828	1.08936	-1.1984	1.33945	8.91e-15	5.57e-08
RP23-249P4.1	ENSMUSG00000074813	cluster2	0.251422	0.316593	0.945633	0.548304	0.220592	-0.808857	0.790988	0.0106175	0.0590468
Slc8a3	ENSMUSG00000079055	cluster2	2.56991	0.80395	2.29184	0.815523	0.564165	-1.4864	0.0520161	5.6e-20	0.985985
Fam189a1	ENSMUSG00000030518	cluster2	2.80782	0.680328	3.02601	0.777953	1.15056	-1.97869	0.192597	7.9e-45	0.740554
Chad	ENSMUSG00000039084	cluster2	0.175236	0.208796	0.775835	0.575204	0.317482	-0.449458	1.45984	0.249179	0.000318
Tnfaip8l2	ENSMUSG00000013707	cluster2	0.131734	0.178111	0.733669	0.438785	0.571639	-0.760506	1.30055	0.0479308	0.00396032
Dgkk	ENSMUSG00000062393	cluster2	5.56314	18.3889	19.2917	8.99147	4.4001	-1.12284	-1.03483	6.27e-38	1.56e-34
AC148328.1	ENSMUSG00000074408	cluster2	0.24634	0.185636	1.04933	0.748074	0.461822	-0.508529	2.00969	0.128354	1.17e-10
Rtn1	ENSMUSG00000021087	cluster2	11.6545	5.31221	14.0164	3.48819	3.18424	-2.02638	-0.608823	1.27e-65	0.000103
Plp1	ENSMUSG00000031425	cluster2	17.1545	8.00731	39.981	10.4567	17.5076	-1.95473	0.383773	9.93e-187	0.00897327
Scara5	ENSMUSG00000022032	cluster2	1.07246	1.21547	4.91029	1.76331	3.99365	-1.49814	0.534912	3.27e-25	0.0478689
Fos	ENSMUSG00000021250	cluster2	147.975	237.555	953.448	975.992	610.469	0.0129794	2.03916	0.989649	2.32e-116
Ppfia2	ENSMUSG00000053825	cluster2	0.280385	0.790435	1.35406	1.1271	0.3741	-0.286536	0.508114	0.438315	0.116597
Gbp3	ENSMUSG00000028268	cluster2	0.164524	0.290733	1.12835	0.805811	0.57622	-0.490947	1.49112	0.140832	1.93e-06
Naalad2	ENSMUSG00000043943	cluster2	2.29222	1.73228	8.32021	4.37673	2.93148	-0.945985	1.33557	1.37e-15	1.03e-24
Fhl2	ENSMUSG00000008136	cluster2	6.26217	12.7773	27.8817	15.918	5.39122	-0.828842	0.314667	6.96e-25	0.0119773
Sox9	ENSMUSG00000000567	cluster2	56.2322	21.1648	136.604	75.8477	43.6884	-0.868084	1.83956	3.85e-59	7.97e-204
Fcer1g	ENSMUSG00000058715	cluster2	0.58276	0.696701	3.72709	2.62466	2.56345	-0.524265	1.91198	0.0049701	9.93e-19
Pik3cg	ENSMUSG00000020573	cluster2	0.908011	2.27175	6.42011	5.95607	2.52843	-0.128594	1.38834	0.605666	5.76e-20
Fam19a1	ENSMUSG00000059187	cluster2	0.0978705	0.186119	0.370635	0.130668	0.482563	-1.52651	-0.511211	0.00259288	0.597915
AL603711.2	ENSMUSG00000082101	cluster2	0.158847	0.185856	0.702474	0.59696	0.466388	-0.259131	1.68403	0.662699	1.39e-05
Hbegf	ENSMUSG00000024486	cluster2	8.3328	7.93329	28.7392	18.9466	7.68381	-0.621211	1.2537	7.05e-13	7.98e-36
Adamtsl2	ENSMUSG00000036040	cluster2	3.37651	1.68989	4.366	1.06869	0.975092	-2.04905	-0.662221	3.93e-31	0.00926811
Inmt	ENSMUSG00000003477	cluster2	0.83048	0.170475	1.15537	0.244405	0.904062	-2.26342	0.517049	4.63e-17	0.450544
AL807830.2	ENSMUSG00000085323	cluster2	3.29471	0.881798	4.55423	0.938626	2.49035	-2.30045	0.0878299	1.9e-110	0.904603
Foxp2	ENSMUSG00000029563	cluster2	30.8807	35.4844	118.542	115.145	36.7451	-0.062571	1.6957	0.697918	1.44e-91
Sema7a	ENSMUSG00000038264	cluster2	4.37692	4.80841	17.1668	10.2662	4.60254	-0.762549	1.09224	1.08e-17	2.16e-26
Fosb	ENSMUSG00000003545	cluster2	125.34	168.92	640.457	605.236	358.788	-0.101369	1.8411	0.510135	2.33e-223
Mapk10	ENSMUSG00000046709	cluster2	0.891803	0.699436	2.87046	1.37674	0.922216	-1.08162	0.973396	2.41e-09	0.00038
Gnb3	ENSMUSG00000023439	cluster2	0.184497	0.277165	0.840289	0.590813	0.310205	-0.526646	1.09307	0.159281	0.00591861
Tap2	ENSMUSG00000024339	cluster2	0.200903	0.192789	0.666418	0.486822	0.248493	-0.47913	1.32504	0.290838	0.00253199
Itga7	ENSMUSG00000025348	cluster2	0.237169	0.213692	0.844707	0.508556	0.362502	-0.753805	1.23095	0.0324481	0.00321194
Dnaic2	ENSMUSG00000034706	cluster2	1.41423	0.410505	1.99917	0.668831	0.683005	-1.59819	0.701944	3.27e-22	0.061159
Nbl1	ENSMUSG00000041120	cluster2	6.21839	1.82696	13.505	4.16122	7.62693	-1.71864	1.18597	4.71e-65	1e-12
Myo1g	ENSMUSG00000020437	cluster2	0.320786	0.502265	2.16661	1.67078	1.23911	-0.396928	1.73319	0.115071	2.53e-12
Hbb-b1	ENSMUSG00000073940	cluster2	21.9995	29.9268	116.213	89.2228	78.701	-0.403595	1.57778	1.52e-07	1.44e-135
AC124384.1	ENSMUSG00000053302	cluster2	2.55227	0.788272	2.20746	0.898988	0.564165	-1.32712	0.182102	7.2e-11	0.710001
Gm239	ENSMUSG00000034057	cluster2	0.521478	0.278335	0.771295	0.127092	0.318203	-2.62199	-1.13074	1.12e-11	0.042498
Epha10	ENSMUSG00000028876	cluster2	0.830349	0.487448	1.76525	0.720439	0.415324	-1.31199	0.562427	2.71e-11	0.147524
Srpk3	ENSMUSG00000002007	cluster2	1.09657	0.455881	1.9585	0.385981	1.22404	-2.36497	-0.23997	1.78e-26	0.680107
Dpyd	ENSMUSG00000033308	cluster2	1.8787	1.62923	6.74496	3.41203	2.36406	-1.0023	1.06379	4.58e-18	1.3e-08
Tmem132e	ENSMUSG00000020701	cluster2	16.6651	8.84831	25.7699	4.92507	7.77211	-2.40762	-0.847581	4.1e-121	1.21e-13
Eya2	ENSMUSG00000017897	cluster2	11.4202	2.31376	10.8682	2.36426	6.90034	-2.22201	0.0293745	1.76e-100	1
Bmp2	ENSMUSG00000027358	cluster2	6.23821	18.0949	27.949	9.3711	7.84726	-1.59736	-0.951524	8.68e-77	3.05e-34
Rbm24	ENSMUSG00000038132	cluster2	8.26681	6.86802	26.7195	9.25542	11.3421	-1.55095	0.428302	2.66e-81	0.00378444
Frmd7	ENSMUSG00000036131	cluster2	0.306076	0.294258	0.545446	0.0664021	0.212439	-3.06225	-2.15136	4.98e-15	0.000338
Myo18b	ENSMUSG00000072720	cluster2	0.375511	0.264511	0.646586	0.125564	0.412857	-2.38908	-1.07839	1.44e-12	0.0695994
Itgbl1	ENSMUSG00000032925	cluster2	0.22196	0.093393	0.549811	0.261061	0.365625	-1.09221	1.47745	0.00739163	0.0147965
L1cam	ENSMUSG00000031391	cluster2	8.96138	6.22363	25.0256	5.82389	16.8459	-2.12524	-0.0984664	6.6e-103	0.658617
Kdelr3	ENSMUSG00000010830	cluster2	4.43583	7.46959	18.1737	7.88623	4.76112	-1.22484	0.0771774	3.23e-41	0.714358
Ube2ql1	ENSMUSG00000052981	cluster2	1.38893	1.18001	3.38829	0.731779	1.36282	-2.2333	-0.692093	2.28e-40	0.01782
Cadps	ENSMUSG00000054423	cluster2	5.54428	5.48718	17.5736	5.91804	6.1674	-1.59105	0.106389	1.66e-51	0.703082
AC124444.1	ENSMUSG00000087680	cluster2	0.44514	0.231387	0.822129	0.163608	0.48835	-2.35245	-0.500679	4.6e-11	0.509431
Mtap6	ENSMUSG00000055407	cluster2	12.5571	3.8648	11.7934	4.27808	3.46257	-1.48313	0.144236	8.4e-76	0.596006
AC115050.1	ENSMUSG00000086224	cluster2	0.720838	0.456547	1.91851	1.06374	0.581538	-0.868919	1.21844	0.00022	3.63e-05
Ckmt1	ENSMUSG00000000308	cluster2	0.189225	0.238922	0.683977	0.349984	0.725606	-0.983429	0.550346	0.00894915	0.348648
Phospho1	ENSMUSG00000050860	cluster2	0.116347	0.113994	0.401542	0.358505	0.184605	-0.183001	1.61429	0.839274	0.00171926
Fgf22	ENSMUSG00000020327	cluster2	0.14532	0.260439	0.277747	0.139789	0.224754	-1.0057	-0.872776	0.0885038	0.163356
Myl9	ENSMUSG00000067818	cluster2	29.5099	79.7093	144.287	155.617	40.4294	0.0895016	0.963215	0.510135	1.41e-47
Parp14	ENSMUSG00000034422	cluster2	0.568354	0.829383	2.57309	1.51753	1.01694	-0.784413	0.869672	6.51e-05	0.00130214
Parvg	ENSMUSG00000022439	cluster2	0.481922	0.554857	2.69226	2.21037	1.81679	-0.304254	1.99437	0.228811	5.55e-21
Cxcl12	ENSMUSG00000061353	cluster2	355.95	257.664	1332.05	1030.55	551.463	-0.390976	1.99724	0.000409	6.59e-103
Kif5a	ENSMUSG00000074657	cluster2	6.46368	3.47104	11.488	3.96628	2.83553	-1.55488	0.19044	3.66e-78	0.44165
Wdfy4	ENSMUSG00000051506	cluster2	0.380238	0.785407	2.50164	2.54132	1.46319	0.000956	1.69424	1	1.88e-18
Otor	ENSMUSG00000027416	cluster2	0.173142	0.17736	0.399795	0.389646	0.158741	-0.0540917	1.13399	0.983556	0.0293769
Snx31	ENSMUSG00000013611	cluster2	0.247762	0.379387	1.2586	0.574161	0.73898	-1.15211	0.596774	7.28e-06	0.17298
Evi2b	ENSMUSG00000070354	cluster2	0.354771	0.655542	2.35615	1.8987	1.25144	-0.339752	1.52305	0.189864	1.49e-11
Fndc1	ENSMUSG00000071984	cluster2	0.411448	0.943298	1.94817	1.01961	0.515957	-0.953352	0.110738	1.36e-05	0.830215
Rundc3a	ENSMUSG00000006575	cluster2	5.3987	2.96129	11.9108	4.27967	3.8324	-1.4951	0.530212	1.04e-74	0.0049647
Kcns3	ENSMUSG00000043673	cluster2	3.40526	5.66358	18.0935	12.7623	7.26631	-0.524794	1.16946	2.08e-07	6.3e-22
Gpr123	ENSMUSG00000025475	cluster2	0.225315	0.473307	1.2131	0.626811	0.523711	-0.970092	0.402158	0.000552	0.384196
Dmrta1	ENSMUSG00000043753	cluster2	0.471469	0.296203	0.513517	0.244008	0.10242	-1.09036	-0.283257	0.00904452	0.710001
AL627104.7	ENSMUSG00000080125	cluster2	0.21657	0.44162	1.32761	0.995028	0.550882	-0.439292	1.16547	0.179453	0.000162
Adamts15	ENSMUSG00000033453	cluster2	14.908	37.0487	48.3698	17.7901	9.7094	-1.46423	-1.06078	2.39e-113	4.56e-42
Osmr	ENSMUSG00000022146	cluster2	0.614357	0.71281	2.1471	1.60315	0.584751	-0.441814	1.16724	0.0694688	1.71e-06
Rftn2	ENSMUSG00000025978	cluster2	12.0887	7.43753	30.7879	10.6535	11.8697	-1.5519	0.515987	2.14e-68	0.000135
Ebf1	ENSMUSG00000057098	cluster2	18.9437	12.1112	55.5741	25.8612	19.826	-1.1244	1.09125	1.91e-81	1.04e-26
Jam2	ENSMUSG00000053062	cluster2	14.0258	2.42561	15.08	6.98981	5.60151	-1.12901	1.52458	6.06e-49	1.18e-41
AC161228.1	ENSMUSG00000086181	cluster2	1.10474	2.33647	4.22389	2.46339	2.56765	-0.80455	0.0729409	1.28e-07	0.894437
9130019P16Rik	ENSMUSG00000073067	cluster2	0.140189	0.149153	0.402272	0.218015	0.464895	-0.916705	0.462168	0.0715409	0.559923
Junb	ENSMUSG00000052837	cluster2	16.401	23.0798	90.7647	79.5328	49.7897	-0.211348	1.78356	0.0338958	5.45e-181
Selplg	ENSMUSG00000048163	cluster2	0.164948	0.27224	1.07699	0.897837	0.905874	-0.281615	1.71841	0.495714	1.92e-09
Aldh1l2	ENSMUSG00000020256	cluster2	3.09583	2.70593	9.1523	3.20118	3.30618	-1.53737	0.240261	2.76e-34	0.351434
Itga4	ENSMUSG00000027009	cluster2	18.8676	29.3731	84.5696	40.3208	31.3034	-1.0906	0.454586	9e-46	1.27e-06
Gpm6b	ENSMUSG00000031342	cluster2	20.8368	6.93299	47.5368	31.6147	15.8902	-0.608849	2.1867	8.62e-16	7.06e-85
Nlgn3	ENSMUSG00000031302	cluster2	8.62036	7.56539	25.5003	10.3517	7.92012	-1.32213	0.450571	6.72e-82	0.0014276
Mab21l1	ENSMUSG00000056947	cluster2	0.486802	1.33948	1.6125	0.527955	0.580174	-1.6309	-1.34453	4.79e-13	5.59e-08
Clec2d	ENSMUSG00000030157	cluster2	0.44267	0.649521	2.61479	2.01273	1.80377	-0.395782	1.62846	0.0858303	3.99e-21
Cbr3	ENSMUSG00000022947	cluster2	1.27453	0.290774	1.09758	0.3167	0.607669	-1.8036	0.12	5.16e-16	0.96535
Pde8b	ENSMUSG00000021684	cluster2	2.60328	1.59754	5.78024	1.57106	2.30434	-1.90074	-0.0269454	7.27e-63	0.998661
Fam196a	ENSMUSG00000073805	cluster2	0.448383	0.255023	0.999292	0.347448	0.366668	-1.54383	0.445707	7.31e-09	0.461376
Flrt1	ENSMUSG00000047787	cluster2	1.70708	1.42264	7.02737	4.23124	5.61533	-0.754318	1.57406	1.24e-09	1.31e-26
Tagln3	ENSMUSG00000022658	cluster2	20.2017	5.81823	19.1835	6.50487	6.58038	-1.58088	0.158467	3e-142	0.428221
Klf6	ENSMUSG00000000078	cluster2	77.4956	170.929	456.853	469.745	255.763	0.0190186	1.45722	0.93669	5.97e-84
Jun	ENSMUSG00000052684	cluster2	296.109	353.918	1515.3	1224.94	993.944	-0.328156	1.79189	0.00834133	4.27e-182
Mustn1	ENSMUSG00000042485	cluster2	0.157323	0.123845	0.414632	0.108147	0.245731	-1.95547	-0.196477	4.1e-05	0.881976
Cntn1	ENSMUSG00000055022	cluster2	0.427995	1.33282	2.33185	1.23612	0.674042	-0.93722	-0.110962	1.55e-06	0.779759
Nfix	ENSMUSG00000001911	cluster2	0.741912	1.16794	2.76036	2.49021	0.732113	-0.164306	1.10152	0.621632	3.74e-09
Tlr6	ENSMUSG00000051498	cluster2	0.0312386	0.324568	0.550256	0.38317	0.277279	-0.537158	0.248381	0.237038	0.76527
Lgi3	ENSMUSG00000033595	cluster2	0.66158	0.255744	1.22969	0.447833	0.778148	-1.47219	0.806148	1.82e-08	0.0836148
Scx	ENSMUSG00000034161	cluster2	1.56848	1.36015	5.15955	2.15898	4.27063	-1.2791	0.665671	8.03e-23	0.00514447
Vav1	ENSMUSG00000034116	cluster2	0.364766	0.681893	2.47094	2.27431	1.84839	-0.139638	1.73588	0.739489	2.62e-20
Rhoh	ENSMUSG00000029204	cluster2	0.167804	0.138706	0.481424	0.476466	0.419621	-0.0339331	1.78308	1	6.79e-05
Egr1	ENSMUSG00000038418	cluster2	202.458	221.205	919.858	870.151	572.77	-0.100506	1.97524	0.55642	2.01e-103
Ajap1	ENSMUSG00000039546	cluster2	5.08904	1.5355	7.3268	2.26751	3.18357	-1.71197	0.559901	1.78e-45	0.0212626
Tmem88b	ENSMUSG00000073680	cluster2	0.403857	0.52554	2.05054	1.11418	1.20875	-0.898559	1.10031	3.5e-05	0.000195
Gm5796	ENSMUSG00000079379	cluster2	0.353428	0.443127	0.369708	0.13584	0.106906	-1.40218	-1.65575	0.00600377	0.000394
Actc1	ENSMUSG00000068614	cluster2	39.1296	104.337	203.652	144.643	53.9176	-0.514578	0.469101	1.76e-14	1.54e-10
Sphk1	ENSMUSG00000061878	cluster2	0.401771	0.580136	1.6063	0.885282	0.56351	-0.879584	0.608302	0.000458	0.0777106
Sstr1	ENSMUSG00000035431	cluster2	0.155991	0.286142	0.950065	0.549347	0.526964	-0.81178	0.938737	0.0105925	0.0268262
BC013712	ENSMUSG00000037731	cluster2	0.374027	0.472664	1.90879	1.56728	1.16286	-0.3062	1.72618	0.307047	3.86e-13
Pcdhb3	ENSMUSG00000045498	cluster2	0.308142	0.619453	1.54689	1.72167	0.893559	0.128745	1.48036	0.777367	6.46e-12
AL672231.2	ENSMUSG00000087644	cluster2	0.400125	0.211739	0.907359	0.451647	0.336779	-1.02197	1.0574	0.00130203	0.0206889
Sntb1	ENSMUSG00000060429	cluster2	2.5444	4.50523	12.0393	4.6623	5.63953	-1.3898	0.0460825	3.28e-71	0.881968
Spsb1	ENSMUSG00000039911	cluster2	14.833	13.2383	44.2744	13.317	21.6435	-1.75334	0.00614372	4.44e-146	1
Thbd	ENSMUSG00000074743	cluster2	4.91192	11.7342	23.1115	25.0322	7.99149	0.0949911	1.09117	0.5972	1.32e-26
Ncf1	ENSMUSG00000015950	cluster2	0.699423	1.00469	3.99595	3.1859	2.75266	-0.350055	1.67283	0.0850799	6.47e-17
Trim72	ENSMUSG00000042828	cluster2	0.137773	0.20047	0.514178	0.217544	0.373522	-1.26308	0.118756	0.00271508	1
Dhh	ENSMUSG00000023000	cluster2	1.07052	1.81858	4.27231	3.98582	1.25487	-0.120979	1.13039	0.695856	3.6e-13
Mtap2	ENSMUSG00000015222	cluster2	31.8905	14.8977	55.3505	18.2731	17.6985	-1.61936	0.29218	2.18e-95	0.0224674
Cyp7b1	ENSMUSG00000039519	cluster2	1.27745	1.34323	4.28917	1.41602	3.04739	-1.61723	0.073032	3.02e-28	0.922172
Cyth4	ENSMUSG00000018008	cluster2	1.07406	2.6092	7.29645	6.74727	4.10305	-0.132947	1.36894	0.583094	6.05e-20
Edn1	ENSMUSG00000021367	cluster2	4.98185	9.57714	20.7174	18.5617	5.87241	-0.178313	0.952483	0.16894	4.43e-18
Ano4	ENSMUSG00000035189	cluster2	3.23146	4.41148	12.8551	11.7251	4.76975	-0.153379	1.40838	0.375435	1.27e-27
Gpr133	ENSMUSG00000044017	cluster2	0.23294	0.177616	0.55404	0.162601	0.48565	-1.78947	-0.128166	1.17e-05	0.999506
Gdap1l1	ENSMUSG00000017943	cluster2	3.16443	1.31462	5.4031	2.21642	1.58996	-1.30697	0.75216	5.22e-22	0.00110947
Snx20	ENSMUSG00000031662	cluster2	0.188726	0.277366	0.84595	0.798303	0.690157	-0.106397	1.52492	0.873359	2.01e-06
2310007A19Rik	ENSMUSG00000028139	cluster2	0.200885	0.439911	0.540501	0.303202	0.125514	-0.852081	-0.536528	0.0546774	0.309128
Grm3	ENSMUSG00000003974	cluster2	0.250659	0.0387697	0.446967	0.273891	0.451805	-0.727319	2.81866	0.139566	2.84e-05
Coro1a	ENSMUSG00000030707	cluster2	3.8434	4.88596	18.8044	15.8603	10.3433	-0.266735	1.69781	0.0304008	7.33e-48
Slc18a2	ENSMUSG00000025094	cluster2	9.05202	14.6941	34.0223	20.1756	8.35145	-0.773689	0.455301	3.08e-21	3e-05
Sox8	ENSMUSG00000024176	cluster2	6.08128	3.43106	13.2744	4.21809	5.3085	-1.67448	0.295817	1.02e-65	0.159372
Tcfap2b	ENSMUSG00000025927	cluster2	30.7375	7.6638	32.482	7.56251	27.4645	-2.12353	-0.0215602	0	0.976682
Map3k13	ENSMUSG00000033618	cluster2	1.74013	0.907124	3.21006	1.1353	1.03262	-1.52239	0.320941	5.01e-16	0.401464
Gm867	ENSMUSG00000050157	cluster2	0.38446	0.253054	1.08509	0.764564	0.626389	-0.52632	1.59622	0.11101	1.38e-06
Hspb2	ENSMUSG00000038086	cluster2	0.326194	0.922179	1.10039	0.349741	0.604955	-1.67779	-1.40051	4.54e-09	2.43e-06
Nacad	ENSMUSG00000041073	cluster2	2.11435	1.12468	4.42407	2.11148	1.22417	-1.08715	0.905901	1.06e-12	4.27e-05
Rgmb	ENSMUSG00000048027	cluster2	46.6477	17.3659	72.2792	22.5833	27.0667	-1.69858	0.376599	3.78e-261	0.000904
Hp	ENSMUSG00000031722	cluster2	0.231567	0.620068	1.66777	1.27722	1.80681	-0.405184	1.04066	0.154671	0.000165
Ccl6	ENSMUSG00000018927	cluster2	0.228823	0.348145	1.10903	0.650372	0.889043	-0.7905	0.901166	0.00973137	0.0168567
Rlbp1l1	ENSMUSG00000041216	cluster2	3.39128	2.97339	6.39149	1.64194	1.66076	-1.98567	-0.862476	1.99e-56	2.39e-06
Unc93b1	ENSMUSG00000036908	cluster2	1.23397	1.54816	6.16713	3.67605	4.05548	-0.766441	1.24623	1.41e-09	4.75e-14
Madcam1	ENSMUSG00000020310	cluster2	0.6995	0.880024	3.29843	2.70744	1.87145	-0.304321	1.62087	0.177747	1.82e-17
Lmod1	ENSMUSG00000048096	cluster2	1.47026	3.48786	5.58381	5.98277	1.511	0.0798137	0.776383	0.756269	1.66e-07
Vstm2l	ENSMUSG00000037843	cluster2	0.463662	0.873937	2.21473	1.6926	1.07819	-0.406014	0.952026	0.103539	0.000145
Gria2	ENSMUSG00000033981	cluster2	0.836599	0.341383	1.92356	0.819324	1.28538	-1.25799	1.25865	6.19e-11	0.000308
Laptm5	ENSMUSG00000028581	cluster2	5.40332	10.078	28.3978	25.4982	13.3466	-0.175133	1.33798	0.164518	6.47e-72
Tub	ENSMUSG00000031028	cluster2	12.665	12.6417	39.4573	21.1626	11.9746	-0.918726	0.741059	1.13e-42	1.36e-14
Tnfrsf23	ENSMUSG00000037613	cluster2	0.725259	0.731871	2.17444	1.5446	0.632298	-0.515413	1.08207	0.0355752	7.67e-06
5930403N24Rik	ENSMUSG00000046463	cluster2	4.30748	2.48861	10.4891	5.45062	3.4457	-0.96461	1.12851	7.53e-27	2.25e-19
Col8a2	ENSMUSG00000056174	cluster2	4.04215	6.94969	21.029	11.7429	18.2558	-0.86082	0.755116	2.27e-32	2.43e-11
Phactr1	ENSMUSG00000054728	cluster2	11.2794	4.32169	25.9305	10.2965	14.6566	-1.35343	1.25083	2.26e-80	1.83e-26
Lrig3	ENSMUSG00000020105	cluster2	81.9168	48.8335	169.201	53.4816	63.7679	-1.68154	0.12834	3.38e-188	0.288165
Hsd3b6	ENSMUSG00000027869	cluster2	2.32765	4.2371	12.0984	11.5324	8.74091	-0.0909427	1.44427	0.687195	2.84e-29
Ccdc85a	ENSMUSG00000032878	cluster2	1.9686	1.39655	5.00784	1.91472	2.1322	-1.4086	0.451931	6.75e-24	0.0720763
Tnfrsf13b	ENSMUSG00000010142	cluster2	0.367774	0.495572	1.76248	1.37632	0.99784	-0.375998	1.47212	0.191249	2.95e-08
AL591851.1	ENSMUSG00000085603	cluster2	0.262819	0.241612	0.640962	0.19354	0.288134	-1.75375	-0.357968	4.31e-07	0.612943
AL772372.3	ENSMUSG00000075021	cluster2	0.440352	0.579037	1.38692	0.490346	0.598405	-1.50901	-0.232176	5.14e-09	0.656439
Hpca	ENSMUSG00000028785	cluster2	1.24643	0.817111	3.28992	2.71301	1.28993	-0.293861	1.72817	0.209626	8.93e-18
Mecom	ENSMUSG00000051636	cluster2	0.49347	0.5428	1.798	0.816638	0.992053	-1.16204	0.585867	2.05e-07	0.0925926
Asb2	ENSMUSG00000021200	cluster2	1.02908	2.08691	4.47641	2.41292	1.66371	-0.913954	0.207455	2.07e-11	0.484718
Pnmal2	ENSMUSG00000070802	cluster2	1.01046	1.32616	4.30637	2.72399	4.17978	-0.681166	1.03496	2.62e-05	1.64e-08
Sez6	ENSMUSG00000000632	cluster2	0.607037	0.417839	0.702245	0.226192	0.24784	-1.65262	-0.887204	7.33e-07	0.0536675
Alpk2	ENSMUSG00000032845	cluster2	1.31726	0.93893	1.28078	0.256502	1.29924	-2.31917	-1.82963	7.16e-16	1.78e-09
Ctgf	ENSMUSG00000019997	cluster2	20.9606	22.4748	56.0501	28.7114	13.1055	-0.984575	0.350569	1.3e-76	0.00101037
Caln1	ENSMUSG00000060371	cluster2	0.280843	0.170088	0.511274	0.192609	0.174725	-1.42712	0.176952	0.000639	0.922528
Lims2	ENSMUSG00000024395	cluster2	0.423322	1.24114	2.19416	1.55473	0.638855	-0.519973	0.324065	0.0306468	0.27248
5330417C22Rik	ENSMUSG00000040412	cluster2	0.571557	0.554144	1.31163	0.397197	0.498637	-1.74616	-0.479736	1.63e-14	0.295187
Cytip	ENSMUSG00000026832	cluster2	0.132934	0.309329	0.71011	0.575565	0.432274	-0.322925	0.893031	0.546756	0.023208
D18Ertd653e	ENSMUSG00000024544	cluster2	0.56748	1.22458	3.07562	3.15668	2.18391	0.0187449	1.36335	1	3.17e-15
Sox5	ENSMUSG00000041540	cluster2	18.5889	24.8767	53.1168	16.338	19.0379	-1.72173	-0.609289	1.24e-104	1.23e-12
38596	ENSMUSG00000072214	cluster2	14.7314	12.9126	47.5564	22.2698	21.703	-1.11538	0.784165	1.44e-103	2.3e-14
Ptch1	ENSMUSG00000021466	cluster2	246.459	323.518	352.498	88.0025	85.1395	-2.02355	-1.88112	1.6e-186	1.81e-183
Cd300lf	ENSMUSG00000047798	cluster2	0.152911	0.12075	0.465137	0.260249	0.262743	-0.827481	1.08097	0.0782584	0.0656445
Slc25a21	ENSMUSG00000035472	cluster2	3.17905	3.84048	9.16799	2.92303	4.19921	-1.67333	-0.393179	2.23e-37	0.0405457
Scn3a	ENSMUSG00000057182	cluster2	2.13859	0.675213	3.69156	2.12195	1.42866	-0.821144	1.65394	6.93e-07	5.57e-21
Podn	ENSMUSG00000028600	cluster2	1.56412	0.416909	1.2231	0.437535	1.13026	-1.50243	0.0708937	1.54e-08	0.986175
Fbln5	ENSMUSG00000021186	cluster2	1.92009	6.78728	11.8853	11.1852	5.28862	-0.107449	0.718726	0.564442	4.61e-09
Fam65b	ENSMUSG00000036006	cluster2	2.0906	2.99498	8.32122	6.68143	3.22646	-0.336732	1.15557	0.0245522	1.41e-17
AL772318.1	ENSMUSG00000087366	cluster2	1.66617	2.26727	7.85272	6.28657	5.46838	-0.343763	1.46632	0.0283169	2.01e-21
BC089491	ENSMUSG00000046750	cluster2	0.489527	0.148743	0.465238	0.222648	0.32313	-1.07721	0.576476	0.0176418	0.413571
Col25a1	ENSMUSG00000058897	cluster2	6.85025	7.86667	26.2928	21.0127	16.2349	-0.345638	1.41575	0.00054	6.92e-40
Tnfrsf11a	ENSMUSG00000026321	cluster2	0.308434	0.633512	1.60035	1.30912	0.832115	-0.310191	1.04589	0.341849	0.000139
Cd83	ENSMUSG00000015396	cluster2	4.33346	3.49788	12.0041	4.23516	6.11978	-1.5243	0.27324	5.05e-74	0.201843
Slco2b1	ENSMUSG00000030737	cluster2	1.04807	1.44438	4.78064	3.4531	2.71759	-0.48728	1.26258	0.00435251	3.71e-14
Ngfr	ENSMUSG00000000120	cluster2	43.7429	13.5554	90.3897	41.8809	61.4127	-1.1312	1.62619	8e-48	1.06e-132
Fxyd1	ENSMUSG00000036570	cluster2	0.371587	0.395566	1.03427	1.00547	0.483284	-0.0636375	1.3438	0.900055	4.58e-06
Esm1	ENSMUSG00000042379	cluster2	2.2023	2.31071	3.37775	1.5027	0.469743	-1.18845	-0.624333	1.06e-14	0.00583069
Dnajc6	ENSMUSG00000028528	cluster2	0.567023	0.750077	1.98643	0.811779	1.14736	-1.31327	0.112927	4.44e-11	0.884538
Adora1	ENSMUSG00000042429	cluster2	2.108	0.961305	2.94414	0.778934	3.10713	-1.94192	-0.293072	4.8e-46	0.465271
Mcam	ENSMUSG00000032135	cluster2	31.149	37.5757	110.33	89.2647	42.2299	-0.326247	1.2461	0.000146	4.67e-50
Gpr37	ENSMUSG00000039904	cluster2	0.827319	0.852462	2.42898	1.04419	1.75857	-1.23712	0.289951	3.66e-10	0.46833
RP23-46P4.7	ENSMUSG00000074912	cluster2	0.478905	0.538674	1.22301	0.731598	0.258674	-0.752986	0.458869	0.00971612	0.259194
Ldb3	ENSMUSG00000021798	cluster2	1.24044	3.77818	3.73858	1.44076	2.05897	-1.39942	-1.39295	3e-30	1.37e-27
Arx	ENSMUSG00000035277	cluster2	2.2639	0.981223	4.03708	1.44224	2.32217	-1.50323	0.554398	2.75e-29	0.058393
Foxc1	ENSMUSG00000050295	cluster2	113.399	39.6207	262.167	169.855	138.49	-0.647029	2.09769	3.21e-24	2.03e-190
Pcdh10	ENSMUSG00000049100	cluster2	1.82763	2.35912	7.03426	3.05919	4.37477	-1.22264	0.371945	3.48e-19	0.0941097
Syt17	ENSMUSG00000058420	cluster2	1.41443	3.565	5.5948	2.07368	6.22565	-1.45177	-0.784621	6.24e-22	5.56e-06
Ltbp4	ENSMUSG00000040488	cluster2	13.4425	17.2741	38.9865	35.924	11.1495	-0.138173	1.05445	0.26369	7.09e-45
Slc45a1	ENSMUSG00000039838	cluster2	0.477874	0.348935	0.928337	0.420604	0.274058	-1.16278	0.267156	0.000243	0.655386
Gp1bb	ENSMUSG00000050761	cluster2	0.387476	0.54784	1.40806	0.780921	0.619509	-0.871276	0.511951	0.00115711	0.181238
Creg2	ENSMUSG00000050967	cluster2	0.496133	0.28062	0.375594	0.25177	0.120282	-0.595255	-0.160748	0.298284	0.890878
Nrsn1	ENSMUSG00000048978	cluster2	1.55381	0.697693	3.69439	2.06369	2.3904	-0.858042	1.56136	7.23e-08	1.47e-11
Snap91	ENSMUSG00000033419	cluster2	3.83268	1.75987	8.91007	4.20234	6.97638	-1.10484	1.25357	2.71e-32	8.36e-13
Chst5	ENSMUSG00000031952	cluster2	0.761503	1.37354	1.32119	0.448719	0.409281	-1.57702	-1.61661	1.37e-13	3.58e-13
Pou3f1	ENSMUSG00000078236	cluster2	2.80978	0.635139	2.21652	1.18355	2.72616	-0.929028	0.89576	1.19e-05	0.00192437
Enpp2	ENSMUSG00000022425	cluster2	5.44776	5.86134	12.7701	4.21215	14.5242	-1.62073	-0.479601	3.34e-68	0.00244049
Hecw1	ENSMUSG00000021301	cluster2	0.350735	0.457795	1.16286	0.638516	0.505658	-0.88734	0.476257	0.00168314	0.279515
Grin3a	ENSMUSG00000039579	cluster2	1.48151	3.54292	5.76545	6.56766	3.26516	0.165202	0.88781	0.468006	4.78e-10
Rgs16	ENSMUSG00000026475	cluster2	11.4403	2.34186	18.6519	9.12837	11.133	-1.05159	1.96178	1.94e-38	1.12e-39
Alox12	ENSMUSG00000000320	cluster2	1.36062	2.71875	5.13834	4.82654	1.7978	-0.109481	0.827009	0.703919	1.81e-07
St8sia6	ENSMUSG00000003418	cluster2	1.5779	0.930179	3.31688	3.71465	1.70889	0.140037	1.99515	0.631634	2.83e-32
Cpa4	ENSMUSG00000039070	cluster2	1.77835	0.493251	1.7069	0.539657	1.23294	-1.6882	0.125856	1.64e-12	0.871588
C1qtnf3	ENSMUSG00000058914	cluster2	14.8283	7.87277	32.9164	15.9706	19.5808	-1.06553	1.01762	4.92e-55	5.49e-20
Cdkl2	ENSMUSG00000029403	cluster2	0.364512	1.64554	1.75592	0.840918	0.848621	-1.07764	-0.965443	7.8e-07	6.12e-05
Tcp11l2	ENSMUSG00000020034	cluster2	1.65938	2.1218	6.75554	3.77738	3.83745	-0.858183	0.830187	2.65e-10	2.98e-06
Rhob	ENSMUSG00000054364	cluster2	48.5615	53.9906	178.888	161.84	107.814	-0.165658	1.58379	0.126427	1.01e-176
Zfyve28	ENSMUSG00000037224	cluster2	2.60238	1.38535	2.76369	1.23535	0.662188	-1.18074	-0.167143	9.52e-10	0.669724
Ccdc88b	ENSMUSG00000047810	cluster2	0.510316	0.77204	2.37983	1.65693	1.64348	-0.542438	1.10028	0.0163123	6.88e-06
Chsy3	ENSMUSG00000058152	cluster2	1.75141	1.89615	4.64352	5.14028	1.89026	0.124673	1.43533	0.627439	6.99e-22
Prr18	ENSMUSG00000055945	cluster2	0.529742	0.386202	1.1357	0.466414	0.492594	-1.30626	0.272607	3.07e-06	0.681602
Rhoj	ENSMUSG00000046768	cluster2	15.799	14.2455	46.7349	21.5746	20.7479	-1.13571	0.59701	9.87e-41	3.47e-09
B3galt5	ENSMUSG00000074892	cluster2	1.05245	1.88101	4.8905	3.78586	2.40842	-0.391342	1.00695	0.028295	1.59e-08
Slc2a6	ENSMUSG00000036067	cluster2	0.93875	0.472517	1.48424	0.792955	0.52771	-0.920981	0.745155	0.000283	0.0390701
Srgn	ENSMUSG00000020077	cluster2	0.42498	1.32928	2.22609	2.54542	1.31922	0.173187	0.936782	0.586281	2.28e-06
Ooep	ENSMUSG00000032346	cluster2	1.00592	0.40259	2.11722	1.51773	1.96921	-0.498466	1.91117	0.0437011	2.15e-13
Adcy2	ENSMUSG00000021536	cluster2	4.32242	3.48379	14.8624	12.8617	10.668	-0.229451	1.88162	0.0870786	1.14e-63
Sncg	ENSMUSG00000023064	cluster2	1.96454	1.68973	6.0692	5.79516	4.155	-0.0892834	1.77628	0.739489	2.28e-54
Chrna5	ENSMUSG00000035594	cluster2	0.610004	0.479858	0.860369	0.369172	0.228513	-1.24246	-0.380346	8.45e-05	0.44165
Hcn1	ENSMUSG00000021730	cluster2	0.174734	1.38788	1.19097	0.672888	1.03382	-0.846873	-1.04749	0.0033653	4.83e-05
AC132378.1	ENSMUSG00000048320	cluster2	0.388608	0.485976	1.30281	1.24645	0.711282	-0.0802886	1.36002	0.901287	7.16e-08
Edaradd	ENSMUSG00000039309	cluster2	0.642171	0.542466	0.700056	0.209504	0.278867	-1.75964	-1.37594	3.29e-07	0.000639
Traf3ip3	ENSMUSG00000037318	cluster2	0.393183	0.512943	1.468	1.53015	1.05253	0.0399667	1.56196	0.978495	1.21e-12
Rapsn	ENSMUSG00000002104	cluster2	0.745948	0.472393	0.969684	0.424426	0.720526	-1.21856	-0.156249	4.1e-05	0.805387
4831426I19Rik	ENSMUSG00000054150	cluster2	0.631162	0.70364	2.32143	1.66629	1.68335	-0.50122	1.24316	0.031237	1.4e-07
Cyr61	ENSMUSG00000028195	cluster2	159.615	149.846	542.736	395.425	278.193	-0.477941	1.39873	3.96e-10	6.1e-112
Has2	ENSMUSG00000022367	cluster2	44.8946	42.3686	65.1461	21.0006	13.7643	-1.65362	-1.01525	0	9.75e-36
Stmn4	ENSMUSG00000022044	cluster2	3.47802	2.36568	3.75444	2.06067	0.583351	-0.883132	-0.201872	5.73e-08	0.496351
Vcam1	ENSMUSG00000027962	cluster2	6.12833	10.6544	19.0922	6.98417	7.12333	-1.47158	-0.611173	1.84e-45	2.45e-07
C630004H02Rik	ENSMUSG00000034586	cluster2	4.43501	5.9163	17.5522	14.6518	9.44693	-0.279993	1.30624	0.0203329	2.15e-48
Cthrc1	ENSMUSG00000054196	cluster2	11.5531	30.9262	39.1991	12.2817	43.7616	-1.69495	-1.33461	8.73e-180	6.6e-55
Mr1	ENSMUSG00000026471	cluster2	0.410768	1.06813	2.24362	2.42936	1.91228	0.0949292	1.18319	0.828626	1.05e-09
Itih1	ENSMUSG00000006529	cluster3	0.0089565	0.600263	0	0	0.00685381	0	0	1	6.05e-19
Apob	ENSMUSG00000020609	cluster3	2.39522	90.3104	0.195066	0.948262	0.163782	2.24783	-6.57644	5.1e-20	0
RP24-302M3.2	ENSMUSG00000074373	cluster3	0.0080286	1.07822	0	0	0	0	0	1	2.79e-31
Cyp2c68	ENSMUSG00000074882	cluster3	0	0.828982	0	0.00258727	0	0	0	1	3.48e-25
Apoa4	ENSMUSG00000032080	cluster3	0.0543211	7.33137	0.0164313	0.00776181	0.00685381	-1.09867	-9.88751	0.828626	7.02e-150
AC138394.1	ENSMUSG00000059807	cluster3	0	0.52676	0	0	0.00685381	0	0	1	8.67e-17
S100g	ENSMUSG00000040808	cluster3	0.0232094	3.66316	0	0.0258214	0.0162406	0	-7.15185	0.510135	6.73e-86
Fga	ENSMUSG00000028001	cluster3	0.0854477	6.47828	0.00836419	0	0.0423567	0	0	1	6.86e-136
Fgg	ENSMUSG00000033860	cluster3	0.154812	12.1081	0.0415238	0.0491068	0.0530427	0.214527	-7.94871	1	1.54e-220
Serpina6	ENSMUSG00000060807	cluster3	0.176538	8.02519	0.00789133	0.0232854	0.00685381	1.52395	-8.43055	0.828626	4.27e-161
Psca	ENSMUSG00000022598	cluster3	0.0245822	0.433832	0	0	0.00987547	0	0	1	4.16e-14
Esx1	ENSMUSG00000023443	cluster3	0.00819407	0.548321	0	0.0164094	0.00685381	0	-5.06608	0.739489	4.74e-15
Apoa1	ENSMUSG00000032083	cluster3	0.425103	28.4126	0.189175	0.182468	0.170726	-0.0731594	-7.28403	1	0
Nkx2-1	ENSMUSG00000001496	cluster3	0.0235146	0.874624	0	0	0.00987547	0	0	1	3.5e-26
C9	ENSMUSG00000022149	cluster3	0.00819407	0.46636	0	0.00776181	0	0	-5.91339	0.739489	3.06e-15
Ttr	ENSMUSG00000061808	cluster3	0.477013	28.742	0.0246197	0.149889	0.0466775	2.56978	-7.58611	0.00560504	0
Pdx1	ENSMUSG00000029644	cluster3	0	2.71612	0.00836419	0.0465709	0	2.43977	-5.86974	0.316565	7.23e-64
Serpina1d	ENSMUSG00000071177	cluster3	0.159533	8.40337	0.0254337	0.0366344	0.0117115	0.719369	-7.66927	0.900156	6.25e-167
Hsd17b2	ENSMUSG00000031844	cluster3	0.0343011	0.543071	0	0	0.0167293	0	0	1	3.11e-17
Afp	ENSMUSG00000054932	cluster3	9.53212	415.296	0.226105	0.755254	0.700777	1.72855	-9.10456	5.42e-07	0
Fgb	ENSMUSG00000033831	cluster3	0.757562	29.7234	0.0162555	0.0980921	0.22598	2.55845	-8.24557	0.0540118	0
Bmp10	ENSMUSG00000030046	cluster3	0.0171506	1.23296	0	0.0170523	0.00685381	0	-6.17612	0.739489	1.88e-35
Apoc2	ENSMUSG00000002992	cluster3	0.0343011	2.41467	0.0416996	0.0171738	0.0368021	-1.29622	-7.13806	0.554621	1.05e-61
Serpina1a	ENSMUSG00000066366	cluster3	0.375911	14.9473	0.0344349	0.062209	0.0163254	1.14745	-8.04501	0.622524	1.52e-257
Serpina1b	ENSMUSG00000071178	cluster3	0.590279	27.2528	0.0588861	0.228583	0.0513138	2.03439	-6.857	0.00287377	0
Nepn	ENSMUSG00000038624	cluster3	1.33775	113.645	0.0745622	1.562	0.0600633	4.37194	-6.18728	1.82e-40	0
Serpina1c	ENSMUSG00000079015	cluster3	0.242046	10.5314	0.0379776	0.0805698	0.0126292	1.11169	-7.16052	0.529049	4.42e-182
Tdo2	ENSMUSG00000028011	cluster3	0.0764912	8.14019	0.0500638	0.171006	0.043334	1.75157	-5.57604	0.0315475	1.43e-151
Spp2	ENSMUSG00000026295	cluster3	0.0503841	2.68534	0.0246197	0	0.0192623	0	0	0.316153	6.62e-67
Ambp	ENSMUSG00000028356	cluster3	0.796814	30.6298	0.0993576	0.186286	0.183945	0.890249	-7.36205	0.272851	0
F12	ENSMUSG00000021492	cluster3	0.0350636	0.97979	0	0.0249356	0	0	-5.2972	0.510135	1.84e-29
Rfx6	ENSMUSG00000019900	cluster3	0.0499269	7.87935	0.00789133	0.0676877	0.0915672	3.06922	-6.86368	0.133157	1.8e-147
Serpina1e	ENSMUSG00000072849	cluster3	0.162755	8.28066	0.0216552	0.0836325	0.0239147	1.64122	-6.69489	0.258847	1.6e-152
A1cf	ENSMUSG00000052595	cluster3	0.0493165	2.87855	0.0162555	0.0395734	0.0235831	1.24829	-6.18695	0.733629	1.45e-71
Spink3	ENSMUSG00000024503	cluster3	0.0892192	4.70177	0	0.0248141	0.0634068	0	-7.56713	0.510135	1.1e-102
Itih2	ENSMUSG00000037254	cluster3	3.05468	82.2601	0.580903	0.245934	0.257072	-1.25987	-8.38791	0.00192124	0
Serpind1	ENSMUSG00000022766	cluster3	0.38703	9.06609	0.0571852	0.0155236	0.0368021	-1.9007	-9.19255	0.289792	8.9e-177
Serpina10	ENSMUSG00000061947	cluster3	0.0522141	1.92293	0.00853995	0.0241712	0.0162406	1.50366	-6.31586	0.828626	1.93e-51
Pla2g12b	ENSMUSG00000009646	cluster3	0.0604082	2.04885	0.00853995	0.0341045	0.0423567	2.00912	-5.90799	0.653475	2.47e-54
Pde6c	ENSMUSG00000024992	cluster3	0.0171506	0.55519	0.0252683	0	0	0	0	0.316153	1.19e-17
Alb	ENSMUSG00000029368	cluster3	0.804327	25.9145	0.132166	0.30112	0.303119	1.16393	-6.42928	0.0499854	0
Plg	ENSMUSG00000059481	cluster3	0.28062	8.23051	0.0658465	0.0418663	0.0291377	-0.673042	-7.61816	0.704816	1.81e-164
AC159106.1	ENSMUSG00000023387	cluster3	0.160414	5.48991	0.00789133	0.0722707	0.00685381	3.16012	-6.2501	0.0819881	8.89e-111
4933434I20Rik	ENSMUSG00000035057	cluster3	0.024277	0.634496	0	0	0.00987547	0	0	1	8.11e-20
Ugt2b35	ENSMUSG00000035811	cluster3	0.0089565	0.830435	0	0.0326974	0.000938681	0	-4.67868	0.316565	1.07e-25
Slc2a2	ENSMUSG00000027690	cluster3	0.0921169	4.07204	0.0162555	0.0164094	0.140778	-0.0233663	-7.95936	1	1.03e-92
Colec10	ENSMUSG00000038591	cluster3	0.683501	50.1727	0.78209	1.41996	0.0436559	0.83653	-5.1457	0.0021595	0
Gcg	ENSMUSG00000000394	cluster3	0.0908972	12.63	0.00853995	0.887382	0	6.70175	-3.83407	6.5e-26	7.35e-209
Gprc6a	ENSMUSG00000019905	cluster3	0.00819407	0.573902	0.0247955	0	0	0	0	0.316153	4.19e-18
Foxa3	ENSMUSG00000040891	cluster3	0.0754236	3.96422	0.0162555	0.100264	0.0847134	2.593	-5.30649	0.0541008	3.46e-92
Ugt2b34	ENSMUSG00000029260	cluster3	0.107895	5.26289	0	0.091027	0.137178	0	-5.84457	0.00566749	2.65e-112
Rbp4	ENSMUSG00000024990	cluster3	1.48274	49.6903	0.932445	0.73084	0.540839	-0.371234	-6.08882	0.365626	0
Prodh2	ENSMUSG00000036892	cluster3	0.0488592	0.841138	0.00836419	0.00776181	0.0187736	-0.145189	-6.7616	1	2.7e-25
Nxf7	ENSMUSG00000031410	cluster3	0.106558	5.02889	0.0225287	0.141852	0.12707	2.49266	-5.15054	0.0145121	4.51e-98
Clca3	ENSMUSG00000028255	cluster3	0.0499269	2.12871	0	0.11563	0.00685381	0	-4.20605	0.00086	1.13e-57
Mybpc3	ENSMUSG00000002100	cluster3	0.332112	8.57472	0.0645492	0.124678	0.181025	0.915779	-6.10565	0.468006	2.1e-156
Tff3	ENSMUSG00000024029	cluster3	0.0892192	1.44004	0.0162555	0	0	0	0	0.510135	5.45e-40
Ces1	ENSMUSG00000057074	cluster3	0.00712646	1.65267	0	0.0598749	0.0629181	0	-4.84423	0.0628334	3.86e-38
Serpinf2	ENSMUSG00000038224	cluster3	1.4416	47.4607	0.133815	0.383688	2.4177	1.5056	-6.95258	0.00286876	0
Serpinc1	ENSMUSG00000026715	cluster3	0.274256	4.69249	0.0748593	0.0326974	0.105275	-1.21632	-7.1673	0.408157	5.38e-103
Habp2	ENSMUSG00000025075	cluster3	0.2242	12.4727	0.0420511	0.189308	0.601071	2.16809	-6.04459	0.00642581	2.82e-200
Fabp1	ENSMUSG00000054422	cluster3	0.0488592	1.48844	0	0.0670449	0.0137076	0	-4.47531	0.035132	5.18e-38
Slc4a9	ENSMUSG00000024485	cluster3	0.0163881	1.49322	0.0249712	0.0333402	0.0547652	0.413732	-5.48453	1	7.12e-39
Hoxa13	ENSMUSG00000038203	cluster3	0.481963	5.29859	0.0164313	0.117159	0.0230944	2.81951	-5.50371	0.0211388	8.68e-113
AC134902.1	ENSMUSG00000086432	cluster3	0.0245738	0.872418	0.0206249	0.0365479	0.00357652	0.933766	-4.74524	0.873359	3.63e-24
F2	ENSMUSG00000027249	cluster3	0.118224	3.61908	0.0993576	0.0816827	0.072305	-0.299969	-5.47126	0.872493	3.54e-86
Isx	ENSMUSG00000031621	cluster3	0.0171506	2.37899	0	0.117437	0.0928664	0	-4.34182	0.000862	6.92e-63
RP23-329P9.9	ENSMUSG00000055408	cluster3	0.0477916	0.479797	0	0	0	0	0	1	1.87e-15
Cubn	ENSMUSG00000026726	cluster3	0.973717	33.9974	1.4012	3.0393	1.18893	1.09249	-3.48369	3.37e-09	9.09e-298
Pyy	ENSMUSG00000017311	cluster3	0.0245822	1.43226	0	0.140477	0	0	-3.3527	6.93e-05	2.69e-37
Ihh	ENSMUSG00000006538	cluster3	0.257328	8.05427	0.122977	0.281689	0.176769	1.16785	-4.83961	0.0560168	5.47e-152
Gpr50	ENSMUSG00000056380	cluster3	5.17449	138.358	0.290357	10.1709	0.242065	5.11514	-3.76889	1.82e-176	0
Agmat	ENSMUSG00000040706	cluster3	0.0089565	0.415887	0	0.0310472	0.0329699	0	-3.74425	0.316565	1.31e-09
Apoa2	ENSMUSG00000005681	cluster3	0.671991	14.2205	0.333421	0.314229	0.358771	-0.105261	-5.50246	0.972923	1.55e-218
Evx2	ENSMUSG00000001815	cluster3	0.783547	6.43845	0.0162555	0.0337047	0.0167293	1.01519	-7.58316	0.873359	7.67e-128
Csrp3	ENSMUSG00000030470	cluster3	0.190293	2.44566	0.1423	0	0.0801361	0	0	6.25e-05	5.5e-62
Gucy2c	ENSMUSG00000042638	cluster3	0.111666	3.00929	0.041051	0.159547	0.0517435	1.93437	-4.23958	0.033663	3.34e-61
Hnf4g	ENSMUSG00000017688	cluster3	0	0.340765	0.0249712	0.00864763	0.0299482	-1.53951	-5.30615	0.652304	5.58e-11
Myl3	ENSMUSG00000059741	cluster3	0.0546129	2.39427	0.092412	0.075814	0.149098	-0.30235	-4.98432	0.861202	2.81e-62
Rasgrf1	ENSMUSG00000032356	cluster3	0.0142529	0.394001	0.00789133	0.0325759	0	2.01304	-3.59579	0.653475	3.96e-09
Myh6	ENSMUSG00000040752	cluster3	1.1913	39.8133	1.41571	1.0566	2.64796	-0.450803	-5.24064	0.123686	0
Tbx4	ENSMUSG00000000094	cluster3	6.96384	78.4658	0.264034	2.34361	0.731316	3.12741	-5.06742	3.6e-62	0
Hs3st2	ENSMUSG00000046321	cluster3	0.0596458	3.09161	0.0246197	0.223534	0.166083	3.14858	-3.79143	0.000101	1.16e-55
Rgn	ENSMUSG00000023070	cluster3	0.361758	9.68997	0.108019	0.184082	0.741615	0.747387	-5.72116	0.426602	6.85e-170
Apoa5	ENSMUSG00000032079	cluster3	0.0857529	0.927592	0.0328626	0.0164094	0.0359916	-1.01832	-5.82477	0.732185	3.82e-26
Klb	ENSMUSG00000029195	cluster3	0.42376	4.54744	0.116856	0.100628	0.140456	-0.238209	-5.50116	0.885828	1.74e-101
Entpd3	ENSMUSG00000041608	cluster3	0.429403	7.85088	0.138639	0.225184	0.417691	0.675845	-5.12604	0.434591	7.34e-149
Gabrp	ENSMUSG00000020159	cluster3	0.100463	1.30047	0.00836419	0	0.0864359	0	0	1	1.03e-36
Trap1a	ENSMUSG00000051257	cluster3	0.0754236	2.00807	0.0405781	0.198999	0.0585973	2.26977	-3.33743	0.00417253	1.11e-56
Ces3	ENSMUSG00000056973	cluster3	0.0232094	1.11847	0.0501851	0.028725	0.0684728	-1.04314	-5.49436	0.61975	5.41e-33
Ccdc154	ENSMUSG00000059562	cluster3	0.0261071	0.444466	0.00853995	0.0582758	0.0205614	2.77842	-2.93381	0.209947	1.57e-08
Gys2	ENSMUSG00000030244	cluster3	0.0335387	0.455834	0.0164313	0.0172953	0.0162406	0.057791	-4.72404	1	3.11e-15
Ptf1a	ENSMUSG00000026735	cluster3	0.0495811	0.40693	0	0.0164094	0.00987547	0	-4.62782	0.739489	1.34e-13
Gulo	ENSMUSG00000034450	cluster3	0.517942	9.06798	0.125099	0.420972	0.619831	1.73356	-4.43025	0.000421	7.97e-166
AC124170.1	ENSMUSG00000087156	cluster3	1.81458	39.7016	4.07682	2.73922	0.0256274	-0.590567	-3.85729	0.000758	0
Barx1	ENSMUSG00000021381	cluster3	1.47274	60.3585	0.575752	8.41644	0.276656	3.84148	-2.84475	1.4e-155	0
Hnf4a	ENSMUSG00000017950	cluster3	0.48784	18.3101	0.0839934	0.464121	2.45368	2.44028	-5.30427	2.96e-08	1.79e-256
Akr1d1	ENSMUSG00000038641	cluster3	0.0306411	0.552465	0.0164313	0.0419878	0.0299482	1.34243	-3.71992	0.733629	1.52e-14
Hspb7	ENSMUSG00000006221	cluster3	0.0772536	1.57711	0.0335112	0.175435	0.0329699	2.38455	-3.17089	0.00619911	1.13e-31
Aldob	ENSMUSG00000028307	cluster3	0.0306411	2.11407	0.0334567	0.116152	0.294941	1.76113	-4.18928	0.113594	2.29e-57
Rbpjl	ENSMUSG00000017007	cluster3	0.000714033	0.576774	0.0789889	0.0181402	0.00685381	-2.21133	-5.15616	0.129461	1.07e-15
Sec14l4	ENSMUSG00000019368	cluster3	0.059346	1.94549	0.0157827	0.199606	0.0783483	3.62651	-3.288	0.000114	1.08e-54
Pnpla1	ENSMUSG00000043286	cluster3	0.0163881	0.400853	0.0162555	0.0319962	0.0334498	1.05274	-3.53737	0.873359	2.44e-09
4933402E13Rik	ENSMUSG00000045330	cluster3	0.0332335	3.13498	0.0247955	0.517168	0.188754	4.36133	-2.60285	4.92e-17	5.71e-40
Apof	ENSMUSG00000047631	cluster3	0.0682983	1.30715	0.139646	0.0404592	0.0286491	-1.80548	-5.0156	0.0469427	8.14e-38
Nkx2-5	ENSMUSG00000015579	cluster3	0.0485541	3.01755	0.0169041	0.593317	0.0117915	5.11962	-2.34839	2.7e-15	4.16e-41
Gdf2	ENSMUSG00000072625	cluster3	0.13568	5.35723	0.0320382	0.934875	0.0980992	4.83331	-2.52071	1.65e-25	4.08e-65
Kng1	ENSMUSG00000022875	cluster3	0.0366002	0.658245	0	0.0129107	0.0966436	0	-6.25597	0.739489	1.13e-20
RP23-367H15.1	ENSMUSG00000072934	cluster3	0.153399	3.68194	0.140936	0.438418	0.0892907	1.6233	-3.07175	0.000387	6.33e-93
Proc	ENSMUSG00000024386	cluster3	0.0482489	0.967074	0	0.0421093	0.147143	0	-4.52367	0.192023	1.46e-23
Hoxd13	ENSMUSG00000001819	cluster3	11.5707	49.1056	0.267332	0.507499	0.0732823	0.910254	-6.60109	0.0469453	0
Lect2	ENSMUSG00000021539	cluster3	0.022447	0.820244	0	0.0255784	0.204698	0	-5.00278	0.510135	2.12e-25
Oit3	ENSMUSG00000009654	cluster3	0.604762	9.57087	0.115262	0.691355	0.822651	2.56003	-3.79237	2.6e-12	1.58e-126
Hc	ENSMUSG00000026874	cluster3	0.0250395	0.434723	0	0.0421093	0.0393351	0	-3.37024	0.192023	2.43e-09
Gckr	ENSMUSG00000059434	cluster3	0.0799575	0.926592	0.0489423	0.0569901	0.0487219	0.189499	-4.02543	1	1.15e-21
Bhmt-ps1	ENSMUSG00000066252	cluster3	0.0270521	0.9549	0.00332746	0.0760151	0.115713	0	-3.65719	0.0193702	1.08e-20
Hpx	ENSMUSG00000030895	cluster3	0.206376	3.15546	0.17569	0.219073	0.17547	0.30629	-3.85013	0.800845	6.05e-54
Clic6	ENSMUSG00000022949	cluster3	3.09209	28.6742	0.670829	1.30867	1.7143	0.946494	-4.45579	0.000648	0
Nkx2-6	ENSMUSG00000044186	cluster3	0.294791	1.43901	0.0668466	0.0171738	0	-1.9679	-6.39053	0.196077	2.37e-40
B4galnt2	ENSMUSG00000013418	cluster3	0.911907	13.3555	0.719324	1.28087	0.342692	0.804163	-3.3884	0.00546109	4.61e-218
Sfrp5	ENSMUSG00000018822	cluster3	1.79029	16.0393	1.20574	0.409667	0.447549	-1.57827	-5.29251	9.23e-09	5.75e-236
Tmprss2	ENSMUSG00000000385	cluster3	1.61383	37.3784	0.239888	1.04085	6.85687	2.09675	-5.16873	4.86e-18	0
Slco4c1	ENSMUSG00000040693	cluster3	0.0844915	0.668024	0.00853995	0.108025	0.0299482	3.66853	-2.63185	0.0100607	2.62e-12
Foxe1	ENSMUSG00000070990	cluster3	0.0763943	0.541911	0.0365064	0.0164094	0.00685381	-1.05748	-5.06914	0.732185	4.8e-15
Paqr9	ENSMUSG00000064225	cluster3	0.459322	3.89414	0.12445	0.19872	0.258628	0.654306	-4.2952	0.468046	1.51e-92
Angptl3	ENSMUSG00000028553	cluster3	0.0245822	0.363278	0.0164313	0.0155236	0.0634068	-0.0986663	-4.54946	1	5.59e-11
Wnt2	ENSMUSG00000010797	cluster3	9.0091	50.7824	0.440725	2.75941	1.60091	2.63002	-4.20362	5.11e-59	0
AC116841.1	ENSMUSG00000069324	cluster3	0.0465564	1.56782	0.00332746	0.162229	0.255997	0	-3.29974	3.74e-05	7.22e-34
Afm	ENSMUSG00000029369	cluster3	0.129773	3.69935	0.0250926	0.125564	0.963994	2.28901	-4.88239	0.0355752	2.56e-88
Amn	ENSMUSG00000021278	cluster3	0.199513	2.08443	0.116735	0.116795	0.178235	-0.01512	-4.15997	1	1.01e-56
Fut1	ENSMUSG00000008461	cluster3	0.0694762	0.644828	0.0331597	0.0583973	0.0466775	0.793425	-3.46832	0.772781	5.18e-14
AC015583.5	ENSMUSG00000086126	cluster3	1.9239	7.26484	0.0506044	0.255323	0.0359916	2.37679	-4.82554	0.000503	7.99e-142
Phlda2	ENSMUSG00000010760	cluster3	0.963346	15.4737	0.413335	2.38547	0.711988	2.50935	-2.69936	1.03e-65	3.48e-247
Foxa1	ENSMUSG00000035451	cluster3	4.61896	51.5479	11.0504	0.62101	0.247197	-4.17227	-6.37768	8.01e-145	0
Gc	ENSMUSG00000035540	cluster3	0.0245822	0.656459	0	0.0558613	0.228423	0	-3.55686	0.0628334	1.81e-13
Bhmt	ENSMUSG00000074768	cluster3	0.136834	1.98165	0.025632	0.150026	0.325837	2.52461	-3.75089	0.00909429	2.27e-55
Cdx2	ENSMUSG00000029646	cluster3	8.02676	26.6479	0.141706	0.828502	0.0674955	2.5337	-5.00902	2.51e-11	0
Vil1	ENSMUSG00000026175	cluster3	0.510164	4.37271	0.280169	0.248991	0.313071	-0.190105	-4.13675	0.843562	7.72e-101
Shbg	ENSMUSG00000005202	cluster3	0.0350636	0.855496	0	0.125321	0.185834	0	-2.77154	0.000464	1.91e-21
Tbx5	ENSMUSG00000018263	cluster3	3.21098	12.6367	0.131044	0.763526	0.0920559	2.51675	-4.05106	8.14e-12	1.6e-206
Pitx1	ENSMUSG00000021506	cluster3	23.1443	86.1586	1.17655	2.0702	2.58095	0.790586	-5.38092	0.000592	0
Pla2g5	ENSMUSG00000041193	cluster3	0.140782	1.33396	0.0399295	0.103164	0.178325	1.33627	-3.69457	0.354716	1.05e-39
H2-Q2	ENSMUSG00000079507	cluster3	0.565679	3.06547	0.0990401	0.153294	0.181447	0.642143	-4.29448	0.560023	7.7e-59
Fsd2	ENSMUSG00000038663	cluster3	0.0482489	0.676628	0.139233	0.0325759	0.0496992	-2.12335	-4.37792	0.0218353	9.84e-22
Matn4	ENSMUSG00000016995	cluster3	0.320531	7.28226	1.52866	0.590125	0.0423567	-1.39214	-3.62182	6.12e-12	7.12e-146
Tm4sf4	ENSMUSG00000027801	cluster3	0.0995069	0.889729	0.0338083	0.0497496	0.144288	0.544659	-4.16215	0.920161	1.41e-22
Evx1	ENSMUSG00000005503	cluster3	3.04944	9.15938	0.0972227	0.341688	0.0398237	1.75783	-4.75318	0.00129484	1.15e-165
Fam183b	ENSMUSG00000049154	cluster3	0.376203	3.6323	0.707881	0.147077	0.045867	-2.28289	-4.6282	6.91e-12	2.3e-87
Tac2	ENSMUSG00000025400	cluster3	0.211672	3.36556	0.0249712	0.473533	0.50126	4.23854	-2.83128	1.29e-15	1.41e-37
Aqp7	ENSMUSG00000028427	cluster3	0.153551	0.868671	0.0247955	0.11398	0.0235831	2.17719	-2.93395	0.054436	1.93e-21
Apom	ENSMUSG00000024391	cluster3	0.677745	9.44233	0.424712	0.410914	2.16194	-0.0679821	-4.52459	1	2.56e-141
Kirrel2	ENSMUSG00000036915	cluster3	0.124089	1.81758	0.0831021	0.427723	0.0912454	2.34927	-2.08986	1.77e-06	5.26e-25
Macc1	ENSMUSG00000041886	cluster3	0.436183	2.35827	0.0322139	0.124556	0.283933	1.92815	-4.24521	0.0778314	1.39e-62
Nxf3	ENSMUSG00000057000	cluster3	0.325819	2.85292	0.0570094	0.469711	0.187879	3.01987	-2.60498	1.05e-08	5.73e-46
Cldn2	ENSMUSG00000047230	cluster3	0.266742	4.50468	0.189648	0.334703	0.953696	0.79592	-3.75376	0.186956	4.83e-104
Gpx2	ENSMUSG00000042808	cluster3	0.372461	1.348	0.0971147	0.0567471	0.0137076	-0.799165	-4.57179	0.525686	4.17e-39
Slc13a3	ENSMUSG00000018459	cluster3	0.186938	2.20489	0.113546	0.30586	0.235533	1.4079	-2.85263	0.0155826	5.68e-63
Mab21l2	ENSMUSG00000057777	cluster3	2.01128	39.41	0.964388	13.5673	0.243943	3.79497	-1.54115	3.26e-220	9.28e-133
Hand1	ENSMUSG00000037335	cluster3	9.08338	136.558	7.62931	36.4362	1.01508	2.23787	-1.90853	2.03e-261	4.69e-262
Hoxd12	ENSMUSG00000001823	cluster3	4.67921	11.0853	0.122207	0.427291	0.101443	1.77917	-4.70109	0.000291	1.45e-187
Ftcd	ENSMUSG00000001155	cluster3	0.0731363	0.616946	0.0162555	0.0664021	0.120216	1.99449	-3.21717	0.293256	3.49e-13
Timd2	ENSMUSG00000040413	cluster3	0.0708408	0.637892	0.098709	0.103531	0.0162406	0.0673735	-2.61092	1	1.74e-12
Igfbp1	ENSMUSG00000020429	cluster3	0.117614	2.15865	0.0998305	0.178214	0.514788	0.818556	-3.6013	0.403381	1.62e-59
Lipc	ENSMUSG00000032207	cluster3	0.0631122	0.966803	0.0243226	0.0919805	0.218381	1.89922	-3.39556	0.181971	1.04e-19
Nr5a2	ENSMUSG00000026398	cluster3	0.561421	9.80268	0.504692	1.72783	1.134	1.75296	-2.50683	1.58e-12	2.13e-100
Asgr2	ENSMUSG00000040963	cluster3	0.0948208	0.914248	0.0899933	0.140323	0.0496992	0.613467	-2.7058	0.635417	2.42e-20
Atp13a4	ENSMUSG00000038094	cluster3	0.0499269	0.8466	0.00836419	0.315515	0.0299482	5.20332	-1.42719	1.8e-10	9.43e-06
Pnliprp1	ENSMUSG00000042179	cluster3	0.29529	3.12811	0.26598	0.390843	0.301306	0.537069	-3.00254	0.363041	2.34e-42
Bhmt2	ENSMUSG00000042118	cluster3	0.0970512	0.833474	0.0252683	0.034334	0.257291	0.392022	-4.6393	1	1.07e-25
AC151715.1	ENSMUSG00000085406	cluster3	0.0395976	0.49675	0.0494152	0.0671664	0.0568095	0.414872	-2.89037	0.94395	1.59e-14
Amdhd1	ENSMUSG00000015890	cluster3	0.263692	2.19648	0.158434	0.199849	0.306605	0.316936	-3.46047	0.783359	8.62e-61
3830417A13Rik	ENSMUSG00000031179	cluster3	0.234881	1.55681	0.0241468	0.407738	0.0304369	4.04356	-1.9352	1.02e-09	1.12e-13
Pla1a	ENSMUSG00000002847	cluster3	0.0503841	0.819833	0.0898175	0.166666	0.0595746	0.862222	-2.29961	0.377532	2.41e-10
Lgals2	ENSMUSG00000043501	cluster3	0.242921	1.91233	0.255935	0.211237	0.162998	-0.290359	-3.21682	0.755143	7.57e-30
Lhx2	ENSMUSG00000000247	cluster3	5.59225	15.0614	0.361487	1.26637	0.647877	1.77916	-3.57306	1.26e-14	2.07e-234
Tmem27	ENSMUSG00000015401	cluster3	0.00712646	1.86597	0.0582522	0.161837	0.923902	1.44461	-3.53054	0.0815472	2.62e-30
2310046A06Rik	ENSMUSG00000032355	cluster3	0.0417328	0.457709	0.0249712	0.133847	0.0329699	2.41681	-1.77503	0.0228755	0.000101
Kcnj3	ENSMUSG00000026824	cluster3	0.139104	0.904381	0.0829264	0.159547	0.0466775	0.928013	-2.50316	0.35233	1.14e-19
AC171318.1	ENSMUSG00000054618	cluster3	0.0511802	0.47474	0.0574823	0.125046	0.0274153	1.09639	-1.93122	0.342093	9.09e-06
BC025446	ENSMUSG00000047728	cluster3	0.0752715	1.26089	0.0494152	0.124556	0.376133	1.30714	-3.34251	0.235547	1.36e-38
H2-Q10	ENSMUSG00000067235	cluster3	0.303457	1.09289	0.0788606	0.0974896	0.0701994	0.391353	-3.46251	0.862507	1.09e-33
Clgn	ENSMUSG00000002190	cluster3	2.62675	15.6112	2.20797	1.7582	1.00193	-0.348723	-3.15354	0.192023	6.07e-243
AC120135.1	ENSMUSG00000051803	cluster3	0.0795714	0.498631	0.0333354	0.0426307	0.0941002	0.346787	-3.54139	1	2.35e-15
Gpr120	ENSMUSG00000054200	cluster3	0.226271	2.3262	0.0667922	0.257361	0.598137	1.9214	-3.17929	0.00292285	1.55e-64
Dapl1	ENSMUSG00000026989	cluster3	0.176497	0.970654	0.0416996	0.171892	0.125836	2.0255	-2.50096	0.015016	4.75e-19
Slc13a4	ENSMUSG00000029843	cluster3	0.44819	4.18541	0.30768	0.924334	0.393553	1.56872	-2.18135	1.02e-06	5.1e-32
Cpn1	ENSMUSG00000025196	cluster3	3.81186	16.5993	0.324639	0.619171	3.85417	0.916243	-4.74683	0.0228078	9.74e-243
Slc39a4	ENSMUSG00000063354	cluster3	0.25493	3.59787	0.309977	0.770745	0.482331	1.30112	-2.22557	0.000155	1.16e-32
Abcc2	ENSMUSG00000025194	cluster3	0.0928793	1.97031	0.0495909	0.77111	0.179791	3.93845	-1.3562	2.73e-24	6.88e-11
AC124170.2	ENSMUSG00000074054	cluster3	5.72043	90.8122	27.3762	14.0763	0.501992	-0.980604	-2.6921	9.77e-27	1.05e-250
Bcmo1	ENSMUSG00000031845	cluster3	0.325473	3.10869	0.538136	0.439307	0.213083	-0.311044	-2.8255	0.613663	1.46e-41
Krt20	ENSMUSG00000035775	cluster3	0.718287	6.78727	0.372108	0.956164	1.30223	1.34146	-2.83035	2.17e-05	2.86e-62
Rasgrp1	ENSMUSG00000027347	cluster3	0.280484	1.02597	0.0988848	0.0586922	0.114828	-0.775948	-4.13804	0.525686	5.75e-22
Lamb3	ENSMUSG00000026639	cluster3	0.485582	5.89779	0.33353	1.10236	1.01044	1.71139	-2.42231	3.39e-09	1.69e-56
Kcnv2	ENSMUSG00000047298	cluster3	0.0849904	0.626891	0.0167284	0.0998638	0.118172	2.54285	-2.6525	0.0541008	1.14e-12
Fgfbp1	ENSMUSG00000048373	cluster3	0.602156	1.00148	0.0326868	0.0162879	0.0568095	-1.02714	-5.9439	0.732185	9.35e-30
Qrfpr	ENSMUSG00000058400	cluster3	0.149259	0.485651	0.023674	0.0510255	0.0646406	1.06241	-3.27462	0.739489	2.55e-15
Msc	ENSMUSG00000025930	cluster3	0.731636	4.92945	0.677237	0.854498	0.2306	0.312778	-2.53385	0.537814	3.6e-78
Mia2	ENSMUSG00000035349	cluster3	0.0989382	1.785	0.0494152	0.176199	1.0223	1.8074	-3.34458	0.0316393	5.87e-29
Fmo1	ENSMUSG00000040181	cluster3	1.2836	8.29991	0.894813	0.836504	1.15636	-0.115002	-3.31306	0.853136	6e-161
4921506M07Rik	ENSMUSG00000073070	cluster3	0.0918117	0.885442	0.369357	0.0578759	0.0171345	-2.69731	-3.9245	9.5e-07	1.68e-23
Foxf1a	ENSMUSG00000042812	cluster3	4.50592	67.374	21.6846	11.2196	0.31918	-0.973553	-2.58877	1.62e-32	9.89e-301
Hoxc11	ENSMUSG00000001656	cluster3	1.95183	2.89373	0.0405781	0.218794	0.0296264	2.40427	-3.72884	0.00171704	1.02e-50
Krt13	ENSMUSG00000044041	cluster3	0.0325267	0.573346	0.0411795	0.283752	0.0137076	2.78142	-1.01535	3.83e-05	0.0101902
AC123943.1	ENSMUSG00000046782	cluster3	0.256149	1.85327	0.820912	0.0653948	0.0453784	-3.67165	-4.82621	6.43e-26	8.72e-51
Ovol2	ENSMUSG00000037279	cluster3	0.306792	1.32361	0.0399295	0.123914	0.232023	1.59929	-3.42293	0.145	4.71e-40
Tlx1	ENSMUSG00000025215	cluster3	0.234424	1.80683	0.0908177	0.413453	0.222148	2.16802	-2.12995	8.29e-06	7.75e-25
Igsf11	ENSMUSG00000022790	cluster3	6.25723	26.7758	3.52825	2.98108	1.41839	-0.261906	-3.16979	0.274752	0
Pitx2	ENSMUSG00000028023	cluster3	5.31209	71.7954	2.72086	35.289	2.61877	3.67317	-1.02684	0	1.26e-48
AL845297.2	ENSMUSG00000086141	cluster3	0.680479	1.5324	0.283763	0.0170523	0.00938681	-4.06353	-6.48875	1.76e-07	1.72e-42
Hkdc1	ENSMUSG00000020080	cluster3	0.854992	7.98528	0.205782	0.574039	3.2623	1.45951	-3.80004	0.000357	1.73e-154
Dlx4	ENSMUSG00000020871	cluster3	0.192638	0.433512	0.0162555	0.0585188	0.0261161	1.81359	-2.89178	0.411573	1.01e-08
Prss22	ENSMUSG00000045027	cluster3	0.577617	0.959717	0.0247955	0.0258214	0.0910786	0.038136	-5.21823	1	3.06e-24
Gpr20	ENSMUSG00000045281	cluster3	0.901828	10.3628	2.39409	1.86261	0.540994	-0.381724	-2.4788	0.117999	3.53e-90
Folr1	ENSMUSG00000001827	cluster3	0.418423	4.81735	0.167502	0.776181	1.37971	2.2027	-2.63609	4.5e-11	8.4e-83
Car4	ENSMUSG00000000805	cluster3	6.77171	25.8284	0.93027	1.16754	5.83627	0.311498	-4.46944	0.412864	0
AU018091	ENSMUSG00000054753	cluster3	0.101531	1.09933	0.0170799	0.524168	0.0989097	4.94582	-1.06952	8.73e-17	0.000249
Wnt3	ENSMUSG00000000125	cluster3	2.66056	2.4109	0.106249	0.0909732	0.204673	-0.250542	-4.72912	0.877574	5.06e-63
AC015583.3	ENSMUSG00000086427	cluster3	10.7037	20.0996	0.449507	2.60671	0.208395	2.50673	-2.95001	1.32e-66	3.29e-135
Muc13	ENSMUSG00000022824	cluster3	0.219409	2.27883	0.344542	0.320619	0.361537	-0.12807	-2.83143	0.926366	7.61e-65
Dsp	ENSMUSG00000054889	cluster3	47.6398	374.629	9.11965	122.096	51.4151	3.71847	-1.6203	0	1.15e-125
Crhbp	ENSMUSG00000021680	cluster3	0.203436	0.588973	0.147948	0.0328189	0	-2.20038	-4.17008	0.014152	4.14e-15
Atp2c2	ENSMUSG00000034112	cluster3	1.77411	4.498	0.205255	0.235239	0.610354	0.172056	-4.25915	0.947508	1.61e-102
Ddo	ENSMUSG00000063428	cluster3	0.0635694	0.618906	0.0916421	0.101635	0.105411	0.136747	-2.60903	1	1.77e-12
Syt8	ENSMUSG00000031098	cluster3	0.0343011	0.393288	0.0320382	0.0412235	0.175959	0.330318	-3.25393	1	2.52e-09
Colec11	ENSMUSG00000036655	cluster3	0.196962	3.92742	0.0827506	2.84398	0.256506	5.08147	-0.467829	9.56e-68	0.0119522
Slc28a2	ENSMUSG00000027219	cluster3	0.0676011	0.604656	0.072597	0.191298	0.101519	1.57479	-1.62239	0.0375162	1.62e-05
Car7	ENSMUSG00000031883	cluster3	1.10296	10.7171	0.418753	5.36536	0.820672	3.6545	-1.00096	2.44e-99	9.7e-24
Popdc2	ENSMUSG00000022803	cluster3	3.95529	38.4743	1.04746	25.3528	1.04202	4.57591	-0.604132	0	6.25e-16
Onecut3	ENSMUSG00000045518	cluster3	1.39344	3.1215	0.70388	0.0811614	0.107999	-3.1406	-5.266	1.03e-12	4.26e-77
Aldh3b2	ENSMUSG00000075296	cluster3	0.209536	0.629114	0.0832772	0.0423832	0.0850086	-0.991932	-3.8969	0.459502	3.59e-14
AL824707.1	ENSMUSG00000081169	cluster3	0.844432	4.95985	0.987601	0.657528	0.509092	-0.623325	-2.94061	0.0578323	1.11e-81
Cpne4	ENSMUSG00000032564	cluster3	0.262971	0.789505	0.0497667	0.160919	0.0428454	1.67931	-2.29682	0.0649287	1.3e-10
Angptl6	ENSMUSG00000038742	cluster3	1.31784	7.93663	1.1259	1.12751	1.11273	-0.0104052	-2.8143	1	6.63e-160
Postn	ENSMUSG00000027750	cluster3	39.4359	611.828	75.012	252.018	39.6137	1.7272	-1.28197	4.94e-110	7.28e-64
Clic5	ENSMUSG00000023959	cluster3	0.161787	2.75995	0.148773	0.365386	1.21192	1.27595	-2.9197	0.0139891	7.86e-51
1110032A04Rik	ENSMUSG00000043461	cluster3	0.136706	1.80319	0.191418	1.17888	0.00685381	2.60308	-0.614675	1.48e-17	0.0130275
Trf	ENSMUSG00000032554	cluster3	7.66689	67.7533	15.1263	11.127	8.79113	-0.463422	-2.60819	3.31e-05	5.2e-295
Grem2	ENSMUSG00000050069	cluster3	1.59569	19.3583	2.31222	5.80187	2.65768	1.30687	-1.741	5.38e-21	8.15e-114
Ildr1	ENSMUSG00000022900	cluster3	0.14734	1.51013	0.0589008	0.197713	0.700223	1.72438	-2.93563	0.0201305	1.21e-32
Krt8	ENSMUSG00000049382	cluster3	33.2508	317.261	40.3258	64.2339	56.8777	0.650242	-2.30659	2.29e-23	6.82e-215
Akr1c19	ENSMUSG00000071551	cluster3	1.00786	9.39655	0.29814	0.783457	5.48174	1.37176	-3.5861	6.46e-05	5.53e-130
Slc2a3	ENSMUSG00000003153	cluster3	163.372	293.633	17.0084	26.1962	24.7092	0.602024	-3.48883	1.46e-12	0
Krtap17-1	ENSMUSG00000078252	cluster3	0.104235	0.744246	0.133342	0.106375	0.123727	-0.338627	-2.8082	0.809695	6.21e-12
Epyc	ENSMUSG00000019936	cluster3	0.1306	1.72886	0.516746	0.25749	0.27139	-1.02585	-2.74171	0.0145051	2.08e-27
Hoxa11	ENSMUSG00000038210	cluster3	11.566	20.217	0.575391	3.8537	0.411936	2.726	-2.39322	2.7e-37	6.99e-122
Slc4a5	ENSMUSG00000068323	cluster3	0.759521	6.24495	0.814966	1.04577	1.31011	0.340046	-2.58007	0.384211	2.42e-52
Onecut1	ENSMUSG00000043013	cluster3	2.17312	2.67968	0.487545	0.0819257	0.135521	-2.59544	-5.03604	3.38e-08	3.13e-62
Fam20a	ENSMUSG00000020614	cluster3	0.266548	0.948943	0.189527	0.0759355	0.153252	-1.34121	-3.64596	0.0615792	1.04e-20
Lum	ENSMUSG00000036446	cluster3	19.526	176.019	110.956	14.6882	4.8087	-2.93766	-3.58534	0	0
Hoxd11	ENSMUSG00000042499	cluster3	22.8621	24.3434	0.503733	4.94194	0.534152	3.26479	-2.30366	2.75e-108	4.23e-126
Dlx3	ENSMUSG00000001510	cluster3	2.16322	3.47903	0.197188	0.141852	0.496361	-0.502198	-4.61827	0.565038	1.56e-84
Il28ra	ENSMUSG00000062157	cluster3	0.667487	3.74279	0.246306	0.668713	0.879013	1.41626	-2.48649	0.000188	7.05e-38
Grhl3	ENSMUSG00000037188	cluster3	2.00432	12.8916	0.336299	5.05724	1.70557	3.88429	-1.35237	1.25e-108	6.42e-54
Gm22	ENSMUSG00000043903	cluster3	0.558565	5.64225	1.32059	1.75308	0.3194	0.385648	-1.68737	0.183895	5.79e-53
AL714027.2	ENSMUSG00000086807	cluster3	0.268684	0.776851	0.0502396	0.0428737	0.210973	-0.240293	-4.18199	0.93265	1.28e-24
Asb12	ENSMUSG00000031204	cluster3	0.239974	3.53498	0.418296	2.25734	0.193177	2.40405	-0.650919	2.08e-23	0.000754
Reln	ENSMUSG00000042453	cluster3	11.8424	54.0224	9.50358	8.34073	7.94724	-0.21305	-2.69814	0.181715	0
AI661453	ENSMUSG00000079447	cluster3	0.486059	2.15269	0.10571	0.203355	0.704048	0.88204	-3.41346	0.295338	1.01e-59
Fermt1	ENSMUSG00000027356	cluster3	7.81966	12.4586	0.906474	0.478848	1.6978	-0.942118	-4.70418	0.00261134	3.55e-202
Cfi	ENSMUSG00000058952	cluster3	0.168608	1.92974	0.183054	0.402912	0.706153	1.11963	-2.26253	0.0256344	3.17e-24
Nccrp1	ENSMUSG00000047586	cluster3	0.211325	0.876091	0.0826962	0.133325	0.231368	0.654837	-2.71939	0.613686	5.11e-21
Pdlim3	ENSMUSG00000031636	cluster3	2.25392	17.2734	4.23236	4.15518	1.41417	-0.0462467	-2.05778	0.919935	7.53e-156
Vtn	ENSMUSG00000017344	cluster3	7.7583	26.3395	13.2316	0.908775	0.38944	-3.88241	-4.85916	7.91e-216	0
Tmprss6	ENSMUSG00000016942	cluster3	0.146425	1.4479	0.122856	0.405602	0.355094	1.70036	-1.83774	0.000588	1.31e-13
Slc24a2	ENSMUSG00000037996	cluster3	0.233925	1.42492	0.27475	0.445508	0.10242	0.684283	-1.68009	0.194608	4.42e-13
AL929556.2	ENSMUSG00000081037	cluster3	0.0580587	2.45298	0.0200376	2.268	0.627742	7.0929	-0.108483	4.54e-56	0.735803
Rhbg	ENSMUSG00000001417	cluster3	0.700608	1.47842	0.106303	0.13079	0.270613	0.280179	-3.50094	0.896033	1.2e-35
RP23-304D11.2	ENSMUSG00000079497	cluster3	0.0886089	0.433693	0.00836419	0.0506355	0.240665	2.56523	-3.10048	0.316565	6.65e-09
AC175032.2	ENSMUSG00000043248	cluster3	0.0842477	0.853301	0.285511	0.261505	0.082625	-0.154432	-1.74012	0.903649	1.65e-09
Plac9	ENSMUSG00000072681	cluster3	0.0842477	0.853301	0.285511	0.261505	0.082625	-0.154432	-1.74012	0.903649	1.65e-09
Nkx2-3	ENSMUSG00000044220	cluster3	1.8645	18.5075	3.82858	9.90366	0.325801	1.3506	-0.904305	1.21e-30	3.48e-32
Enpp1	ENSMUSG00000037370	cluster3	2.33815	19.9091	3.39928	6.85705	2.10215	0.992549	-1.54022	1.39e-17	3.01e-103
AC111067.1	ENSMUSG00000086825	cluster3	0.117097	1.0442	0.126083	0.482829	0.168171	1.95894	-1.10871	8.7e-06	0.000225
Tbx20	ENSMUSG00000031965	cluster3	2.46812	37.9229	16.214	10.2069	1.89043	-0.688311	-1.89644	2.07e-11	1.99e-155
Tdh	ENSMUSG00000021953	cluster3	0.324773	6.00049	0.111007	4.5891	1.36207	5.29465	-0.392309	9.29e-98	0.0175621
Tacstd2	ENSMUSG00000051397	cluster3	0.603196	2.92788	0.165325	0.274656	1.55262	0.707682	-3.41596	0.310666	1.9e-48
Gpbar1	ENSMUSG00000064272	cluster3	0.102405	1.33886	0.38866	0.55084	0.0509984	0.481589	-1.28379	0.340125	9.33e-08
Tmem130	ENSMUSG00000043388	cluster3	0.201343	1.54294	0.526947	0.265765	0.243031	-1.01084	-2.541	0.0162466	6.52e-32
Gbp8	ENSMUSG00000034438	cluster3	0.362236	1.03552	0.106265	0.251178	0.123447	1.23376	-2.02602	0.0541746	1.6e-16
Gdnf	ENSMUSG00000022144	cluster3	5.21537	14.4552	1.28465	2.05064	2.66027	0.651716	-2.82052	0.00679156	5.48e-235
Capsl	ENSMUSG00000039676	cluster3	0.226993	1.70508	0.312977	0.283182	0.402916	-0.168173	-2.59298	0.861703	2.03e-27
Cacng5	ENSMUSG00000040373	cluster3	0.37239	1.35997	0.526718	0.161837	0.0945889	-1.71791	-3.0745	7.23e-05	6.29e-40
Ccnb3	ENSMUSG00000051592	cluster3	0.0757287	0.389394	0.0333354	0.214887	0.0522322	2.67478	-0.86095	0.000592	0.087286
1190003J15Rik	ENSMUSG00000025481	cluster3	0.106065	0.481354	0.0558879	0.0842187	0.121194	0.564317	-2.51745	0.832636	5.83e-08
Itih3	ENSMUSG00000006522	cluster3	0.0743559	0.926283	0.31522	0.337515	0.0793256	0.0763626	-1.45835	0.973925	1.71e-06
Lrrc17	ENSMUSG00000039883	cluster3	2.16369	15.7151	2.34997	4.62697	2.37425	0.956038	-1.76439	1.14e-11	1.62e-57
Myl4	ENSMUSG00000061086	cluster3	2.62223	19.5927	7.84079	1.97954	3.31712	-2.0071	-3.30591	4.6e-44	4.69e-150
Myl7	ENSMUSG00000020469	cluster3	1.57021	18.1004	0.788036	9.34236	4.25434	3.54212	-0.955859	1.11e-171	4.25e-34
Ghrl	ENSMUSG00000064177	cluster3	0.309349	1.37135	0.205134	0.374919	0.153675	0.84752	-1.87371	0.123366	1.34e-13
Kcng1	ENSMUSG00000074575	cluster3	5.60174	8.72543	0.636789	1.02272	1.25086	0.661287	-3.09603	0.0408906	9.85e-153
Foxa2	ENSMUSG00000037025	cluster3	11.086	10.8125	3.95443	0.165137	0.0616332	-4.5938	-6.03421	6.38e-88	1.58e-182
Dio3	ENSMUSG00000075707	cluster3	2.56545	7.73668	0.825723	1.70591	0.830392	1.02713	-2.18372	1.37e-05	6.44e-48
Krt19	ENSMUSG00000020911	cluster3	10.6899	45.022	6.11699	11.2848	5.51984	0.86252	-1.99889	2.4e-13	7.24e-119
Ptgs2	ENSMUSG00000032487	cluster3	0.521825	6.00079	1.29105	1.84798	1.05221	0.495873	-1.7028	0.0703705	2.62e-49
Gm8909	ENSMUSG00000073402	cluster3	0.125554	0.357161	0.0485956	0.110198	0.0690763	1.19685	-1.6084	0.310427	0.00201914
AC163434.1	ENSMUSG00000086844	cluster3	0.349817	2.57382	0.148469	0.506045	1.10677	1.82491	-2.35028	1.29e-05	1.12e-51
Kcns1	ENSMUSG00000040164	cluster3	0.134876	0.347301	0.141003	0.041345	0.0299482	-1.79561	-3.07058	0.0469411	1.83e-09
Fas	ENSMUSG00000024778	cluster3	0.672438	5.46112	1.15071	2.64124	0.259927	1.18092	-1.04955	6.86e-10	1.82e-18
Ripply1	ENSMUSG00000072945	cluster3	1.6944	1.86312	0.404673	0.177571	0.072305	-1.20773	-3.39348	0.00960408	1.81e-30
40238	ENSMUSG00000078627	cluster3	0.20667	0.786717	0.24195	0.145348	0.0698511	-0.719022	-2.41261	0.320582	7.72e-11
Eps8l2	ENSMUSG00000025504	cluster3	1.98954	15.1674	0.817446	2.84452	7.4815	1.76122	-2.41715	4.84e-18	7.71e-248
Tmprss13	ENSMUSG00000037129	cluster3	0.373939	0.767647	0.00836419	0.117159	0.209161	3.77299	-2.71698	0.00580144	6.07e-12
Cldn6	ENSMUSG00000023906	cluster3	21.2952	92.0165	3.37278	7.36248	58.618	1.10042	-3.64569	2.53e-17	0
Gbp4	ENSMUSG00000079363	cluster3	0.248806	1.84833	0.355574	0.563475	0.332774	0.651581	-1.71202	0.148818	1.38e-12
Tgm1	ENSMUSG00000022218	cluster3	0.381458	2.39696	0.607685	0.506716	0.359647	-0.284282	-2.24448	0.615148	3.42e-22
Bnipl	ENSMUSG00000028115	cluster3	0.25541	1.39881	0.0720863	0.21158	0.706409	1.48454	-2.72264	0.047383	1.5e-36
St8sia3	ENSMUSG00000056812	cluster3	3.33709	8.03435	3.22217	0.429611	0.404748	-2.92828	-4.22653	2.24e-47	1.71e-153
Spint1	ENSMUSG00000027315	cluster3	5.56832	22.3802	0.72673	1.91606	14.0407	1.37616	-3.54826	2.41e-11	2.53e-180
Gipc2	ENSMUSG00000039131	cluster3	1.06488	6.09736	0.527056	1.02352	2.72478	0.9379	-2.57753	0.00272209	3.93e-54
AA986860	ENSMUSG00000042510	cluster3	0.585699	5.77761	0.957713	0.973927	2.34023	0.00396725	-2.57127	1	2.55e-58
Grin2c	ENSMUSG00000020734	cluster3	1.08914	5.43158	0.338298	2.82396	0.790737	3.03378	-0.945067	8.07e-62	5.93e-11
Vnn1	ENSMUSG00000037440	cluster3	2.37126	15.574	1.2695	5.79285	3.4571	2.16968	-1.4296	6.01e-66	4e-44
St14	ENSMUSG00000031995	cluster3	4.28884	21.6697	1.02652	3.12948	11.8248	1.58693	-2.79397	1.79e-16	1.02e-172
Fam162b	ENSMUSG00000019909	cluster3	0.556847	3.12183	1.53713	0.561173	0.198565	-1.47211	-2.47839	1.45e-12	3.87e-40
Gucy2f	ENSMUSG00000042282	cluster3	0.10637	0.675667	0.150246	0.244251	0.0826691	0.687363	-1.47126	0.386486	4.14e-05
Il1r1	ENSMUSG00000026072	cluster3	1.56575	15.2739	4.56095	4.69693	2.2146	0.0220238	-1.70378	1	1.31e-47
4930506M07Rik	ENSMUSG00000041362	cluster3	0.955302	5.2845	1.03459	0.988132	1.27808	-0.0873963	-2.42172	0.900055	1.01e-65
Ripk4	ENSMUSG00000005251	cluster3	2.89105	10.648	0.44698	1.36253	4.94446	1.58149	-2.96916	2.07e-13	3.15e-92
2210010C17Rik	ENSMUSG00000040498	cluster3	0.157211	0.848208	0.107667	0.381831	0.179302	1.79982	-1.15115	0.000433	0.000391
AC122013.1	ENSMUSG00000086023	cluster3	0.952863	3.04751	0.234767	1.5522	0.178003	2.71022	-0.976413	5.29e-36	2.66e-08
AC153909.1	ENSMUSG00000079654	cluster3	3.83946	8.79656	1.13958	1.34166	1.44545	0.216513	-2.71477	0.631108	1.23e-134
Ryr2	ENSMUSG00000021313	cluster3	0.872571	10.2143	1.33548	5.42583	1.99861	2.00015	-0.914425	2.16e-73	1.88e-14
Adcy8	ENSMUSG00000022376	cluster3	0.684402	7.50423	0.63633	2.43203	2.9577	1.90954	-1.62809	2.09e-20	3.92e-37
Atp2b3	ENSMUSG00000031376	cluster3	0.071001	0.688802	0.0899933	0.267051	0.276656	1.54362	-1.3696	0.0150194	0.000139
Nlrp6	ENSMUSG00000038745	cluster3	2.66462	2.42797	0.406213	0.621221	0.198076	0.593593	-1.96825	0.187562	3.85e-19
Dnahc5	ENSMUSG00000022262	cluster3	0.417589	0.860455	0.0918847	0.190715	0.212272	1.02728	-2.17713	0.197989	4.88e-10
Hgfac	ENSMUSG00000029102	cluster3	0.200469	1.50477	0.247833	0.316122	0.654857	0.332367	-2.25222	0.716193	1.31e-30
Vsnl1	ENSMUSG00000054459	cluster3	1.33094	6.15767	0.597442	1.72673	1.50558	1.50519	-1.83586	2.74e-12	1.44e-48
Kcnq3	ENSMUSG00000056258	cluster3	0.200469	1.65418	0.208201	1.18267	0.272336	2.48949	-0.487762	2.2e-17	0.0728857
BC066135	ENSMUSG00000038980	cluster3	0.293612	0.908557	0.0649007	0.0567471	0.686772	-0.217745	-4.00408	0.95212	4.5e-22
Cldn4	ENSMUSG00000047501	cluster3	4.63875	14.8244	0.559404	1.1768	9.05882	1.04698	-3.6579	0.000306	6.16e-231
Synpo2	ENSMUSG00000050315	cluster3	3.84449	30.6905	6.29729	16.7258	3.15437	1.3868	-0.878495	1.33e-47	6.22e-24
Mosc1	ENSMUSG00000026621	cluster3	0.291278	1.26789	0.147291	0.450183	0.238565	1.58531	-1.50007	0.000716	3.07e-08
C3	ENSMUSG00000024164	cluster3	0.135375	3.38581	0.256616	1.42732	1.75905	2.45339	-1.24808	6.9e-40	6.21e-14
Hpcal4	ENSMUSG00000046093	cluster3	0.255193	1.43745	0.133639	0.628008	0.32719	2.21649	-1.19753	4.09e-08	2.88e-06
Rab25	ENSMUSG00000008601	cluster3	0.887575	3.67148	0.279817	0.424669	1.90529	0.578852	-3.11411	0.305182	3.09e-92
Cd300e	ENSMUSG00000048498	cluster3	0.409548	1.24035	0.0658465	0.298584	0.311182	2.15668	-2.05736	0.000393	5.46e-15
Lgi2	ENSMUSG00000039252	cluster3	16.6638	79.6732	8.44619	39.2484	11.3228	2.19478	-1.02419	1.5e-215	2.05e-43
Pramef12	ENSMUSG00000028591	cluster3	0.282867	1.38723	0.0743864	0.705193	0.276102	3.22434	-0.978154	5.4e-13	0.000243
Perp	ENSMUSG00000019851	cluster3	11.6752	12.555	1.88828	1.30231	2.12167	-0.557701	-3.27109	0.0278169	6.59e-211
Msx1	ENSMUSG00000048450	cluster3	29.587	49.6967	3.06927	9.4903	9.69168	1.60906	-2.39024	1.39e-33	1.02e-160
Dmgdh	ENSMUSG00000042102	cluster3	0.437585	1.23245	0.0970796	0.0904509	0.618376	-0.14395	-3.76318	0.975055	2.69e-37
Sntg2	ENSMUSG00000020672	cluster3	0.133087	1.08207	0.206552	0.427326	0.226957	1.02641	-1.34161	0.0363266	2.32e-06
Rgs6	ENSMUSG00000021219	cluster3	0.0417328	0.386551	0.100655	0.207889	0.105275	1.03645	-0.897427	0.174562	0.0667976
Krt7	ENSMUSG00000023039	cluster3	10.354	21.9729	1.23234	2.78424	6.79049	1.15282	-2.98302	1.41e-09	1.14e-173
Adamts13	ENSMUSG00000014852	cluster3	0.116089	0.535466	0.0246197	0.151906	0.328567	2.59274	-1.82074	0.00912073	8.17e-06
Ankrd1	ENSMUSG00000024803	cluster3	1.12189	7.49747	1.95264	4.08206	0.473433	1.04549	-0.879249	1.08e-12	2.12e-14
Masp1	ENSMUSG00000022887	cluster3	6.36054	39.1033	9.14734	17.3909	3.79248	0.90558	-1.17195	3.2e-18	1.78e-40
Isl2	ENSMUSG00000032318	cluster3	3.83824	7.51384	1.80777	1.16305	0.535797	-0.654575	-2.69355	0.00812826	2.69e-155
Trim55	ENSMUSG00000060913	cluster3	1.3285	6.47271	2.22839	1.01069	1.27724	-1.16321	-2.68224	7.32e-10	9.86e-64
AI661453	ENSMUSG00000034382	cluster3	1.19301	4.77494	0.444791	0.826498	1.85227	0.885129	-2.52506	0.0109165	6.51e-83
Soat2	ENSMUSG00000023045	cluster3	0.632423	2.83254	0.509692	0.802713	0.531672	0.631363	-1.82037	0.0868492	2.8e-18
Msx2	ENSMUSG00000021469	cluster3	7.80302	28.4363	2.14767	6.29772	9.09389	1.53084	-2.17694	1.29e-51	0
AC133195.1	ENSMUSG00000086390	cluster3	0.278478	1.41968	0.166419	0.377555	0.452461	1.15126	-1.93675	0.0248261	5.75e-14
Pof1b	ENSMUSG00000034607	cluster3	0.2813	1.21568	0.222741	0.308274	0.277145	0.453903	-1.9816	0.565038	3.54e-15
Sptlc3	ENSMUSG00000039092	cluster3	0.270056	0.613726	0.0247955	0.124035	0.295984	2.30099	-2.31168	0.0355196	8.27e-12
Nkx6-2	ENSMUSG00000041309	cluster3	2.07178	3.58636	0.67164	0.496106	0.513635	-0.475011	-2.86076	0.303018	2.33e-41
Hnf1a	ENSMUSG00000029556	cluster3	0.384746	2.62654	0.302715	0.599517	1.22583	0.945005	-2.13895	0.019069	1.73e-48
Igfals	ENSMUSG00000046070	cluster3	0.170244	1.17715	0.207728	0.249999	0.420134	0.251655	-2.237	0.828626	1.61e-15
Rassf6	ENSMUSG00000029370	cluster3	0.357791	2.436	0.425577	0.379502	1.24503	-0.188872	-2.68432	0.8095	1.06e-61
Apol6	ENSMUSG00000033576	cluster3	0.127292	0.541684	0.0749806	0.242601	0.0856907	1.66423	-1.16075	0.0124239	0.00451737
Trpm2	ENSMUSG00000009292	cluster3	0.156103	0.550397	0.098709	0.139437	0.123238	0.477124	-1.98416	0.739489	2.11e-07
Lrrtm3	ENSMUSG00000042846	cluster3	1.09421	1.21846	0.431427	0.0877944	0.0971219	-2.32071	-3.7978	2.74e-06	9.41e-37
Tmem30b	ENSMUSG00000034435	cluster3	0.533789	1.69788	0.0982362	0.234596	1.09295	1.23613	-2.85809	0.0806735	2.22e-28
Pcdh24	ENSMUSG00000034918	cluster3	0.56744	1.54255	0.668411	0.0592831	0.299429	-3.51357	-4.70459	1.66e-21	1.37e-36
Slc27a2	ENSMUSG00000027359	cluster3	0.174219	1.16059	0.220379	0.353656	0.330536	0.664027	-1.70297	0.2695	3.42e-09
Pnoc	ENSMUSG00000045731	cluster3	0.119292	0.712872	0.0573065	0.50892	0.165595	3.12242	-0.488084	6.12e-16	0.248326
Plac1	ENSMUSG00000061082	cluster3	1.69893	12.937	1.70987	4.87702	3.6162	1.49261	-1.40932	5.88e-25	2.5e-54
Il17re	ENSMUSG00000043088	cluster3	0.548459	2.81589	0.056185	2.07784	0.764041	5.17453	-0.440824	2.33e-53	0.0490389
Prdm1	ENSMUSG00000038151	cluster3	7.90473	23.5708	3.42307	7.22014	3.49004	1.053	-1.71007	1.46e-17	1.57e-83
Fcgbp	ENSMUSG00000047730	cluster3	0.430341	0.833836	0.0603688	0.109178	0.300159	0.702732	-2.94374	0.668033	1.53e-22
Cps1	ENSMUSG00000025991	cluster3	0.33748	1.37047	0.630967	0.22402	0.156208	-1.51484	-2.61531	7.6e-05	3.17e-36
Prom2	ENSMUSG00000027376	cluster3	1.39724	2.58922	0.215741	0.190073	1.13611	-0.202983	-3.76967	0.873359	5.5e-64
Adam33	ENSMUSG00000027318	cluster3	0.0836176	0.509977	0.293533	0.174792	0.0748379	-0.773514	-1.5453	0.191249	0.000249
Rnf128	ENSMUSG00000031438	cluster3	6.02872	46.1892	4.67999	21.8871	13.6977	2.20477	-1.08039	2.47e-132	2.95e-39
Lyve1	ENSMUSG00000030787	cluster3	0.7771	8.55317	2.13852	3.71974	1.71038	0.779054	-1.20416	1.03e-05	3.26e-30
Sh3bgr	ENSMUSG00000040666	cluster3	10.0306	28.8512	2.2263	17.2383	2.83419	2.93271	-0.745693	1.22e-267	7.29e-22
Cpxm2	ENSMUSG00000030862	cluster3	0.968782	1.34662	0.42043	0.107261	0.159033	-1.98762	-3.66339	2.83e-05	2.09e-40
Dsc2	ENSMUSG00000024331	cluster3	12.3231	66.1345	4.12655	29.4902	19.7871	2.81495	-1.16777	0	4.63e-57
Rbp2	ENSMUSG00000032454	cluster3	0.177066	1.44765	0.502746	0.472161	0.262305	-0.114279	-1.61797	0.91758	9.54e-13
Esrp2	ENSMUSG00000084128	cluster3	2.11978	8.74542	0.627019	2.17535	3.51881	1.76159	-2.00969	7.11e-22	7.72e-113
Syt10	ENSMUSG00000063260	cluster3	0.12169	0.606578	0.306613	0.294555	0.0261161	-0.0738285	-1.04578	1	0.00851126
Casr	ENSMUSG00000051980	cluster3	0.199207	0.340246	0.0322139	0.0904518	0.11083	1.46463	-1.91504	0.311488	0.000388
Fam65c	ENSMUSG00000074577	cluster3	3.80237	15.7357	2.77324	6.73546	2.43537	1.25799	-1.22519	5.38e-19	7.27e-42
Krt18	ENSMUSG00000023043	cluster3	27.871	190.701	19.9976	72.8001	64.348	1.84287	-1.39184	2.39e-267	2.73e-113
Gm6484	ENSMUSG00000047822	cluster3	0.165211	0.42453	0.0673195	0.102521	0.115639	0.597247	-2.052	0.739489	7.05e-06
Prlr	ENSMUSG00000005268	cluster3	0.344981	1.54216	0.232875	0.482945	0.490228	1.03899	-1.67802	0.0211372	1.56e-12
Adamts17	ENSMUSG00000058145	cluster3	4.27353	18.11	4.16356	4.46019	3.54792	0.0798678	-2.02305	0.831497	2.05e-139
Pmp22	ENSMUSG00000018217	cluster3	29.5395	194.959	25.3717	156.499	39.3458	2.60318	-0.319632	1.37e-306	0.000389
Popdc3	ENSMUSG00000019848	cluster3	0.368883	1.54591	0.197364	1.08891	0.240343	2.43813	-0.507562	3.83e-18	0.0688354
Mas1	ENSMUSG00000068037	cluster3	0.338465	0.541359	0.0916421	0.0905733	0.116449	-0.0309802	-2.58201	1	1.35e-08
Stoml3	ENSMUSG00000027744	cluster3	0.0590354	0.39445	0.124626	0.101392	0.165171	-0.314695	-1.96023	0.798671	5.71e-05
Creb3l1	ENSMUSG00000027230	cluster3	2.68578	30.7528	4.83662	17.2966	8.17813	1.81833	-0.832053	3.42e-54	5.07e-21
Fat2	ENSMUSG00000055333	cluster3	1.82301	1.42557	0.132584	0.0664021	1.0196	-1.03095	-4.42776	0.295289	8.68e-41
Pcsk9	ENSMUSG00000044254	cluster3	25.7302	32.9929	3.8558	4.64091	8.68098	0.245178	-2.83253	0.250816	2.57e-290
Dsg2	ENSMUSG00000044393	cluster3	9.87803	77.9702	4.25276	45.4455	31.1268	3.39473	-0.78176	3.9e-242	2.16e-41
Ppl	ENSMUSG00000039457	cluster3	5.27027	11.5902	0.600576	0.960904	7.76583	0.650951	-3.59524	0.0566427	4.68e-120
Lix1	ENSMUSG00000047786	cluster3	30.7117	45.6365	5.24389	4.42523	13.6938	-0.26626	-3.36722	0.177194	0
Asgr1	ENSMUSG00000020884	cluster3	0.260226	1.59512	0.211552	0.476069	0.620486	1.14301	-1.74621	0.0131626	9.13e-13
Nrn1	ENSMUSG00000039114	cluster3	0.566261	2.56577	0.652992	0.375352	0.862796	-0.820695	-2.77509	0.0432984	7.24e-56
Spdef	ENSMUSG00000024215	cluster3	0.222265	0.882379	0.255494	0.141087	0.244199	-0.880521	-2.64708	0.173443	1.74e-20
Arap2	ENSMUSG00000037999	cluster3	1.77843	8.87817	1.92849	2.44031	2.37821	0.320618	-1.86588	0.243318	8.76e-105
AU023434	ENSMUSG00000074074	cluster3	0.634937	2.58268	0.664354	0.56681	0.556883	-0.266727	-2.19696	0.649568	2.94e-50
Dok4	ENSMUSG00000040631	cluster3	25.189	108.461	12.6034	45.8791	23.6181	1.84345	-1.2434	3.76e-140	6.24e-83
Osta	ENSMUSG00000035699	cluster3	0.68418	2.93929	0.180635	1.68275	0.735213	3.1946	-0.806323	2.32e-34	2.31e-05
Tmem54	ENSMUSG00000028786	cluster3	1.12719	2.54395	0.178397	0.430481	0.922756	1.29115	-2.56545	0.00606442	2.23e-55
Hmcn2	ENSMUSG00000055632	cluster3	0.192234	0.781512	0.163786	0.273162	0.146821	0.718902	-1.51755	0.310526	2.08e-06
Myo15b	ENSMUSG00000034427	cluster3	0.291172	1.70032	0.215025	0.599421	0.688662	1.46512	-1.5052	0.000247	5.71e-12
Cdcp1	ENSMUSG00000035498	cluster3	5.38697	15.8407	0.729378	2.54733	11.4326	1.77635	-2.63931	2.91e-19	2.54e-251
Gdf15	ENSMUSG00000038508	cluster3	0.0620445	0.517915	0.0737378	0.150256	0.346363	1.00306	-1.78615	0.323998	1.09e-05
Mmd2	ENSMUSG00000039533	cluster3	0.218992	1.04129	0.438603	0.103286	0.453849	-2.10562	-3.33517	6.47e-06	1.51e-20
9130014G24Rik	ENSMUSG00000050994	cluster3	0.224441	1.25541	0.240239	0.553533	0.276001	1.18603	-1.18367	0.00484244	5.63e-06
Irgm2	ENSMUSG00000069874	cluster3	0.499559	4.07408	0.993027	1.64865	1.14834	0.70349	-1.30671	0.00578639	1.59e-24
Ak5	ENSMUSG00000039058	cluster3	1.21055	8.04066	0.950502	4.6769	2.18661	2.2764	-0.783344	3.3e-111	1.14e-09
Dcn	ENSMUSG00000019929	cluster3	4.27748	49.1157	18.025	23.05	7.61027	0.335472	-1.09394	0.00214242	1.93e-82
Onecut2	ENSMUSG00000045991	cluster3	13.1698	13.063	6.51601	1.41104	1.32356	-2.22703	-3.21269	7.12e-57	6.93e-217
Gm8810	ENSMUSG00000073406	cluster3	0.371135	0.512693	0.108877	0.130421	0.0919515	0.222189	-2.01189	0.983556	2.19e-06
Cacna1i	ENSMUSG00000022416	cluster3	0.200741	0.365227	0.0666701	0.06936	0.137095	0.0203221	-2.41446	1	4.04e-06
Gdf6	ENSMUSG00000051279	cluster3	3.34838	21.873	0.95701	21.0452	9.36968	4.43713	-0.0582451	1.15e-205	0.766632
Steap1	ENSMUSG00000015652	cluster3	3.61535	9.14984	1.81533	2.16093	1.54032	0.231317	-2.08452	0.432662	3.79e-104
Slc39a5	ENSMUSG00000039878	cluster3	0.603765	2.91578	0.431779	0.621861	1.75366	0.505294	-2.23248	0.25619	2.76e-42
AL683804.2	ENSMUSG00000082160	cluster3	1.89011	2.54432	0.276009	0.322086	0.854043	0.200903	-3.00151	0.860033	7.78e-60
D330045A20Rik	ENSMUSG00000042498	cluster3	3.88469	14.9906	2.47136	7.13344	2.50945	1.50878	-1.07425	5.69e-45	1.6e-21
2810459M11Rik	ENSMUSG00000026227	cluster3	1.2757	4.13931	0.400741	0.826139	2.38273	1.02608	-2.32766	0.00312979	1.71e-105
Arl4d	ENSMUSG00000034936	cluster3	5.21138	14.2704	1.97308	3.92801	3.21542	0.973301	-1.86342	5.24e-09	1.23e-52
Upk1b	ENSMUSG00000049436	cluster3	0.525595	3.67527	0.296776	2.63511	1.31315	3.13113	-0.482022	3.15e-68	0.0142361
Thbs4	ENSMUSG00000021702	cluster3	1.28664	8.06713	0.851707	4.5157	2.46771	2.38552	-0.839457	4.12e-108	8.83e-14
Slc16a12	ENSMUSG00000009378	cluster3	0.878507	4.01335	0.888583	0.944254	1.26757	0.0690103	-2.08976	0.967868	9.87e-29
Ifitm1	ENSMUSG00000025491	cluster3	24.4882	35.9912	1.53347	14.6575	5.94708	3.23622	-1.29731	2.79e-236	9.35e-46
Lrrc3b	ENSMUSG00000045201	cluster3	0.953859	4.38801	0.412243	2.18016	1.2763	2.38291	-1.01111	2.49e-24	8.71e-12
Unc5cl	ENSMUSG00000043592	cluster3	0.0493165	0.426227	0.0832235	0.172777	0.343728	1.03193	-1.30565	0.226421	0.00533326
Dnajc22	ENSMUSG00000038009	cluster3	0.885064	5.68954	0.946525	1.49629	3.15946	0.637992	-1.92901	0.0219734	4.15e-55
AC158296.1	ENSMUSG00000085850	cluster3	0.236406	1.63803	0.729541	0.983946	0.128536	0.407931	-0.736361	0.30388	0.00356534
Cntnap4	ENSMUSG00000031772	cluster3	0.320024	1.49609	0.906298	0.357346	0.18649	-1.36566	-2.06885	3.72e-06	4.58e-14
Ccdc68	ENSMUSG00000038903	cluster3	0.611943	2.75533	0.196858	1.14432	1.09876	2.50471	-1.27369	9.69e-18	1.5e-15
Gjb2	ENSMUSG00000046352	cluster3	1.73024	2.41209	0.546151	0.160217	0.909463	-1.78106	-3.88653	1.17e-05	1.71e-64
Tecrl	ENSMUSG00000049537	cluster3	0.312897	1.24597	0.822858	0.21079	0.235921	-1.98462	-2.56509	1.57e-10	7.88e-17
Fads6	ENSMUSG00000044788	cluster3	1.89775	8.00739	0.926567	2.91081	2.73013	1.63055	-1.46201	1.6e-17	7.47e-34
Stab2	ENSMUSG00000035459	cluster3	0.815742	8.33645	1.51266	3.15199	4.32613	1.03667	-1.40556	7.57e-09	2.83e-32
AC139186.2	ENSMUSG00000068631	cluster3	6.10181	9.016	0.679615	3.57893	1.46253	2.35993	-1.3377	8.55e-39	2.56e-29
Cd55	ENSMUSG00000026399	cluster3	2.26267	21.9874	3.76509	18.2786	7.01249	2.25318	-0.269267	1.84e-201	0.0199733
Tspan1	ENSMUSG00000028699	cluster3	0.0805679	0.519876	0.125923	0.24208	0.212529	0.929259	-1.10687	0.186569	0.00688193
Chrna6	ENSMUSG00000031491	cluster3	0.62183	0.413108	0.124978	0.034469	0.394274	-1.87132	-3.58897	0.0502882	3.25e-09
Cldn3	ENSMUSG00000070473	cluster3	2.43374	5.48591	0.748777	0.507472	2.97591	-0.583047	-3.43636	0.154285	5.1e-70
Hrasls	ENSMUSG00000022525	cluster3	0.135181	0.8264	0.350325	0.467786	0.115639	0.39857	-0.822599	0.504234	0.0138927
Etv2	ENSMUSG00000006311	cluster3	1.52188	1.33014	0.263968	0.280524	0.583595	0.0710477	-2.24666	1	1.69e-14
Ociad2	ENSMUSG00000029153	cluster3	3.37399	12.8474	2.27074	3.83714	4.10983	0.735093	-1.74603	3.57e-05	6.33e-58
Stard8	ENSMUSG00000031216	cluster3	18.8874	47.9657	10.1825	8.96845	12.654	-0.204073	-2.42117	0.205904	1.58e-173
F7	ENSMUSG00000031443	cluster3	0.244295	0.640985	0.264738	0.0999853	0.154742	-1.42367	-2.68282	0.0175644	2.55e-12
Fmr1nb	ENSMUSG00000062170	cluster3	0.123215	0.543962	0.13976	0.254582	0.110019	0.842822	-1.09863	0.216154	0.00900813
Irs4	ENSMUSG00000054667	cluster3	5.06881	6.3408	3.04177	0.728627	0.6568	-2.07806	-3.12078	9.6e-46	2.2e-69
Rgs9bp	ENSMUSG00000056043	cluster3	0.260073	0.790357	0.148773	0.274934	0.175214	0.866083	-1.52566	0.192023	1.56e-06
Gm5622	ENSMUSG00000079244	cluster3	0.416035	0.37144	0.071382	0.259396	0.0533393	1.82847	-0.490951	0.00418807	0.384318
Ccdc109b	ENSMUSG00000027994	cluster3	0.128512	0.821855	0.548337	0.252688	0.152119	-1.13836	-1.70396	0.00740117	4.45e-07
2010300C02Rik	ENSMUSG00000026090	cluster3	0.901868	2.98106	0.431779	0.901256	0.926537	1.04068	-1.72778	0.00147543	1.7e-17
Inpp5j	ENSMUSG00000034570	cluster3	0.0731363	0.466748	0.0748593	0.28141	0.1846	1.88928	-0.734072	0.0019832	0.104605
Stxbp5l	ENSMUSG00000022829	cluster3	0.692443	2.43143	1.56088	0.609151	0.277145	-1.37886	-1.99936	5.84e-12	3.67e-19
Rtp3	ENSMUSG00000066319	cluster3	0.13019	0.409599	0.0990061	0.125685	0.134413	0.319847	-1.70696	0.887756	0.000285
6330512M04Rik	ENSMUSG00000045777	cluster3	0.28098	1.96116	0.240822	1.07724	0.824908	2.13854	-0.863705	7.85e-18	0.000154
Plbd1	ENSMUSG00000030214	cluster3	0.300392	1.32465	0.197418	0.373912	0.734081	0.901298	-1.82746	0.0937957	4.68e-14
Kcnk2	ENSMUSG00000037624	cluster3	2.58921	14.8684	4.87201	4.61544	3.89282	-0.0973519	-1.69007	0.739489	5.37e-49
Lad1	ENSMUSG00000041782	cluster3	4.76023	13.9856	0.701231	3.66962	9.43373	2.36307	-1.93253	2.29e-37	5.22e-71
Hoxd1	ENSMUSG00000042448	cluster3	10.462	6.91934	1.10413	1.04842	5.74618	-0.0975568	-2.72453	0.859004	1.56e-146
Rhov	ENSMUSG00000034226	cluster3	0.134113	0.626898	0.167799	0.271391	0.169427	0.682259	-1.20973	0.310577	0.00162562
Gltpd2	ENSMUSG00000046811	cluster3	0.0975654	0.664103	0.19954	0.296812	0.207695	0.55866	-1.16325	0.418351	0.00161522
Sfn	ENSMUSG00000047281	cluster3	5.5191	6.71254	1.01644	1.43312	2.06696	0.474665	-2.22947	0.121484	1.87e-46
Rerg	ENSMUSG00000030222	cluster3	2.9952	17.9331	5.89715	7.79383	3.952	0.383016	-1.20523	0.0123128	3.05e-36
Alx3	ENSMUSG00000014603	cluster3	8.70248	10.5203	0.865112	1.37267	9.03505	0.640976	-2.94025	0.0340998	1.11e-94
Fut2	ENSMUSG00000055978	cluster3	0.221662	0.631391	0.109029	0.1702	0.531443	0.796502	-1.86115	0.403035	3.61e-07
Dusp26	ENSMUSG00000039661	cluster3	1.00626	6.29594	5.4386	2.39951	0.891254	-1.19949	-1.39364	1.35e-21	8.77e-21
Ndrg2	ENSMUSG00000004558	cluster3	2.2797	10.346	2.2282	3.61988	3.14175	0.679225	-1.51739	0.000293	1.22e-73
Col1a1	ENSMUSG00000001506	cluster3	112.342	871.667	312.206	452.948	168.422	0.516506	-0.946607	5.24e-12	9.9e-33
Gjb3	ENSMUSG00000042367	cluster3	1.94172	3.66199	0.266575	2.1562	0.716786	2.99451	-0.765339	2.23e-58	1.16e-05
Pvrl4	ENSMUSG00000006411	cluster3	0.372197	1.54115	0.28106	0.403031	0.844719	0.494403	-1.93746	0.384013	8.05e-14
Sh3rf2	ENSMUSG00000057719	cluster3	0.287096	1.10714	0.239063	0.284589	0.416945	0.227513	-1.96199	0.840417	1.01e-15
Bcas1	ENSMUSG00000013523	cluster3	0.35218	1.39498	0.53441	0.462607	0.322095	-0.228443	-1.58523	0.739489	4.2e-13
Abcc8	ENSMUSG00000040136	cluster3	2.22829	2.83881	0.45167	1.02135	0.444206	1.15589	-1.47605	0.000212	4.42e-16
Zscan10	ENSMUSG00000023902	cluster3	1.31477	3.62602	0.16361	1.31639	1.63082	2.9871	-1.46385	1.71e-39	1.21e-28
Exph5	ENSMUSG00000034584	cluster3	0.834943	2.46801	0.346961	0.888668	1.07056	1.33575	-1.47724	2.73e-05	9.53e-18
Gcgr	ENSMUSG00000025127	cluster3	0.1082	0.673072	0.148476	0.272398	0.337066	0.85764	-1.30695	0.192023	0.000389
AF529169	ENSMUSG00000039313	cluster3	0.564278	3.34718	0.769902	2.05105	0.978435	1.39304	-0.709631	3.43e-11	0.000195
Kcnh8	ENSMUSG00000073383	cluster3	0.113496	0.432848	0.163555	0.0749282	0.282276	-1.15499	-2.53298	0.151231	1.48e-08
Wisp1	ENSMUSG00000005124	cluster3	8.56532	42.9879	8.19466	20.3064	13.9809	1.28577	-1.08444	2.09e-37	9.4e-36
Gnal	ENSMUSG00000024524	cluster3	3.48403	9.16627	2.55986	2.42789	2.16219	-0.0972438	-1.92023	0.797375	5.36e-101
Trpc5	ENSMUSG00000041710	cluster3	0.133351	0.497145	0.140827	0.229803	0.184368	0.681045	-1.11589	0.368274	0.00938454
Atp7b	ENSMUSG00000006567	cluster3	5.65333	13.3735	4.34691	2.87782	2.70123	-0.616649	-2.21885	0.000237	9.67e-80
Slc5a5	ENSMUSG00000000792	cluster3	0.517056	1.4264	0.357083	0.485878	0.29192	0.431819	-1.55615	0.424097	1.18e-12
Kmo	ENSMUSG00000039783	cluster3	0.165059	0.424662	0.156367	0.124556	0.107319	-0.346459	-1.77057	0.739489	0.00021
Upk1a	ENSMUSG00000006313	cluster3	2.07924	4.25341	0.558864	0.664491	2.27258	0.227346	-2.68031	0.728006	6.1e-105
Cxcl13	ENSMUSG00000023078	cluster3	1.34538	6.58924	1.59991	5.35114	1.5449	1.72146	-0.302678	4.98e-25	0.075931
Slc38a5	ENSMUSG00000031170	cluster3	3.60353	15.3717	5.21968	5.40085	3.81373	0.0260161	-1.50984	0.94395	2.59e-45
Col4a6	ENSMUSG00000031273	cluster3	16.3926	54.2504	5.62554	28.7602	16.9452	2.33191	-0.917869	3.19e-100	2.48e-31
5330426P16Rik	ENSMUSG00000022639	cluster3	0.621594	3.61284	1.17816	1.63838	0.852766	0.454661	-1.14353	0.108961	3.19e-13
Tspan8	ENSMUSG00000034127	cluster3	0.516223	3.74881	1.06479	2.2384	1.01499	1.05131	-0.74609	4.49e-07	2.94e-05
Chmp4c	ENSMUSG00000027536	cluster3	0.394186	1.8623	0.305383	0.599218	1.18016	0.948488	-1.63853	0.0190729	1.46e-12
Tnnt2	ENSMUSG00000026414	cluster3	3.59382	10.2977	5.86812	1.29745	3.31679	-2.19934	-2.98983	1.56e-65	2.23e-98
Creb3l3	ENSMUSG00000035041	cluster3	0.230805	0.929978	0.345597	0.322912	0.200841	-0.115663	-1.52782	0.926366	7.87e-07
Scn4b	ENSMUSG00000046480	cluster3	4.66543	3.89113	0.818359	0.51396	2.32999	-0.688471	-2.9223	0.0406183	5.85e-97
Sema3e	ENSMUSG00000063531	cluster3	7.55262	7.70172	2.25229	1.48914	2.08131	-0.618462	-2.37336	0.0059333	1.18e-160
Cdhr1	ENSMUSG00000021803	cluster3	2.15458	3.03525	0.263089	1.16586	0.794979	2.12478	-1.38216	6.83e-17	2.69e-15
Klf14	ENSMUSG00000073209	cluster3	1.43021	4.5133	1.31346	1.27083	1.13994	-0.0690493	-1.83023	0.926366	2.57e-28
Smoc2	ENSMUSG00000023886	cluster3	8.49909	42.2204	9.9036	23.8977	11.0017	1.24996	-0.823567	6.24e-34	2.48e-34
Col6a3	ENSMUSG00000048126	cluster3	4.75299	19.6377	16.2777	5.07458	4.46937	-1.70365	-1.954	1.06e-56	1.88e-116
Dleu7	ENSMUSG00000048281	cluster3	2.61233	3.11778	1.83935	0.265001	0.57813	-2.81532	-3.55937	1.96e-29	5.21e-54
Tnfrsf11b	ENSMUSG00000063727	cluster3	0.358887	2.01696	1.02803	0.742927	0.52411	-0.485859	-1.44462	0.151528	1.01e-10
Wdr72	ENSMUSG00000044976	cluster3	0.220781	1.12574	0.124626	0.69337	0.885646	2.4588	-0.702645	4.66e-12	0.0181763
Spin2	ENSMUSG00000046550	cluster3	9.44915	29.5222	8.43979	8.02151	7.76177	-0.0933286	-1.88215	0.7364	5.47e-84
CT009541.1	ENSMUSG00000071540	cluster3	1.61368	2.2572	0.979401	0.445508	0.42303	-1.1556	-2.34463	0.00012	8.97e-23
Akr1c12	ENSMUSG00000021211	cluster3	0.576603	2.02349	0.550476	0.46349	0.880004	-0.283142	-2.13494	0.668479	1.19e-22
Hal	ENSMUSG00000020017	cluster3	0.252337	0.667101	0.141179	0.117038	0.508679	-0.29306	-2.51451	0.821243	8.5e-12
AC163282.1	ENSMUSG00000086966	cluster3	0.426379	0.394188	0.219214	0.179776	0.0380359	-0.2853	-1.13116	0.805475	0.020923
Dkk2	ENSMUSG00000028031	cluster3	3.73553	23.4229	10.9237	9.59568	5.16424	-0.20748	-1.28965	0.187851	5.02e-76
Xirp1	ENSMUSG00000079243	cluster3	0.28801	0.913032	0.55412	0.184725	0.348961	-1.61211	-2.30705	6.84e-05	2.53e-19
Cdkn2b	ENSMUSG00000073802	cluster3	0.0635694	0.488099	0.272277	0.296569	0.0971219	0.10288	-0.719981	0.965214	0.117323
F10	ENSMUSG00000031444	cluster3	0.803389	3.20756	1.80718	1.88057	0.31567	0.0365685	-0.772208	0.973925	3.41e-05
Pdzk1	ENSMUSG00000038298	cluster3	1.24691	3.87168	0.726777	1.07068	2.36017	0.531665	-1.86613	0.126677	9.47e-29
Cryab	ENSMUSG00000032060	cluster3	1.52941	8.22562	4.95266	2.7204	1.77197	-0.884232	-1.59819	9.76e-11	1.05e-33
Lrrc55	ENSMUSG00000075224	cluster3	1.24845	4.83499	1.11437	3.5873	1.08432	1.66257	-0.437389	1.85e-34	0.0136348
Odz2	ENSMUSG00000049336	cluster3	1.43893	5.74703	2.33423	1.2814	1.98947	-0.887962	-2.16787	1.46e-05	6.72e-57
Pak6	ENSMUSG00000074923	cluster3	0.709026	2.20832	0.667708	0.586138	0.946341	-0.210404	-1.91412	0.766032	2.2e-20
Nostrin	ENSMUSG00000034738	cluster3	0.487177	1.72477	0.365284	0.606215	0.740047	0.709652	-1.51085	0.0874803	1.12e-11
4930588N13Rik	ENSMUSG00000029660	cluster3	0.526469	0.675078	0.142652	0.297334	0.0915672	1.04469	-1.18533	0.0727072	0.00128859
Frem2	ENSMUSG00000037016	cluster3	60.7564	156.315	24.0552	40.7903	93.7631	0.737106	-1.94064	1.84e-18	1.81e-196
Pls1	ENSMUSG00000049493	cluster3	2.0895	8.47503	1.25385	2.99359	6.39996	1.23308	-1.50412	2.13e-15	3.74e-32
Hoxd10	ENSMUSG00000050368	cluster3	16.3154	19.715	2.13378	13.5055	2.97841	2.6441	-0.547702	5.5e-77	1.13e-08
2210011C24Rik	ENSMUSG00000074217	cluster3	0.213959	0.556368	0.058428	0.221884	0.363671	1.9022	-1.32799	0.00640141	0.00127724
Mttp	ENSMUSG00000028158	cluster3	6.83047	19.6716	5.28089	5.79695	6.44868	0.1122	-1.76531	0.708415	8.3e-111
Myo5c	ENSMUSG00000033590	cluster3	2.17003	6.89903	1.22603	1.75382	4.88125	0.495465	-1.97849	0.0766807	2.96e-43
Pde9a	ENSMUSG00000041119	cluster3	9.64375	40.6361	17.441	12.4743	10.0304	-0.502902	-1.70607	9.28e-07	9.53e-132
Sall4	ENSMUSG00000027547	cluster3	99.0933	101.47	40.1	21.4326	21.1823	-0.924401	-2.24568	8.97e-42	1.04e-176
Vwa2	ENSMUSG00000025082	cluster3	11.3441	13.1463	1.5865	1.78225	10.7167	0.146081	-2.88502	0.739489	9.5e-221
Rspo2	ENSMUSG00000051920	cluster3	3.26558	8.4333	6.14962	0.742563	2.68516	-3.07152	-3.50775	2.39e-71	1.6e-161
Dact2	ENSMUSG00000048826	cluster3	9.26951	37.8428	3.61308	17.7753	26.2696	2.27764	-1.09266	2.79e-222	2.48e-41
Fbxo40	ENSMUSG00000047746	cluster3	0.310111	0.39641	0.064725	0.0929878	0.43352	0.49347	-2.09568	0.849391	2.08e-05
6330406I15Rik	ENSMUSG00000029659	cluster3	0.402557	0.715165	0.312331	0.281429	0.0727936	-0.18762	-1.35767	0.805952	9.47e-05
Baalc	ENSMUSG00000022296	cluster3	0.609935	2.46581	1.08954	0.508366	1.04884	-1.11821	-2.27988	0.000122	3.05e-55
Zcchc16	ENSMUSG00000071679	cluster3	0.0493165	0.660728	0.290479	0.429098	0.305049	0.545301	-0.626104	0.35139	0.101442
Cpm	ENSMUSG00000020183	cluster3	25.9568	92.3714	23.7384	21.878	64.6723	-0.13932	-2.0807	0.311656	3.37e-204
D730039F16Rik	ENSMUSG00000026870	cluster3	0.12535	0.735804	0.189472	0.352155	0.358515	0.869932	-1.06508	0.12862	0.00232046
AL670680.1	ENSMUSG00000070700	cluster3	41.0552	44.6403	6.31766	16.289	14.4965	1.34421	-1.45668	4.36e-48	6.35e-105
Thpo	ENSMUSG00000022847	cluster3	0.404077	1.00001	0.253759	0.45097	0.238652	0.788952	-1.1706	0.128213	7.63e-05
Mcf2	ENSMUSG00000031139	cluster3	0.282174	1.28022	0.892582	0.455841	0.29894	-0.989714	-1.49217	0.00159118	2.46e-08
Xpnpep2	ENSMUSG00000037005	cluster3	0.387476	1.05224	0.107546	0.551637	0.532352	2.33655	-0.932802	6.24e-08	0.00220003
Krt14	ENSMUSG00000045545	cluster3	0.57408	0.815503	0.0671337	0.526043	0.279362	3.01077	-0.622514	3.34e-15	0.0719855
Tmem88	ENSMUSG00000045377	cluster3	11.9983	43.1668	9.52813	20.5417	13.2344	1.08886	-1.07318	2.64e-35	2.07e-35
AC153894.1	ENSMUSG00000044867	cluster3	0.0999389	0.564731	0.265702	0.252166	0.162786	-0.0874126	-1.16696	0.958839	0.00329923
Fgfr4	ENSMUSG00000005320	cluster3	3.87773	12.9825	3.97353	2.28011	8.49423	-0.822781	-2.51168	1.48e-07	7.85e-88
Cebpa	ENSMUSG00000034957	cluster3	1.37769	6.81773	2.14554	2.27442	3.17421	0.0623252	-1.58617	0.940442	5.59e-41
Klhdc8a	ENSMUSG00000042115	cluster3	1.89178	3.56284	0.429766	1.23012	1.49162	1.49767	-1.53597	1.65e-08	1.65e-29
Tll2	ENSMUSG00000025013	cluster3	0.687271	0.782101	0.0997092	0.229003	0.565424	1.18821	-1.77425	0.080408	3.08e-07
Aim1	ENSMUSG00000019866	cluster3	1.26816	2.53503	0.495261	0.585345	1.1647	0.220354	-2.1169	0.739489	4.58e-51
Ramp1	ENSMUSG00000034353	cluster3	0.142307	0.989781	0.471114	0.713998	0.263014	0.579858	-0.47214	0.151139	0.164124
Ocln	ENSMUSG00000021638	cluster3	2.33345	14.0915	4.07697	5.64896	11.0903	0.448855	-1.32206	0.00660724	1.44e-48
Lin28	ENSMUSG00000050966	cluster3	288.309	309.323	44.7663	117.586	104.289	1.37081	-1.39802	1.25e-87	4.16e-170
Mgst2	ENSMUSG00000074604	cluster3	0.0813303	0.448369	0.264738	0.183839	0.152864	-0.542894	-1.28793	0.446178	0.00380247
Steap2	ENSMUSG00000015653	cluster3	13.1506	48.2504	11.0202	17.5381	22.2265	0.648781	-1.46286	2.03e-10	1.13e-93
Irf6	ENSMUSG00000026638	cluster3	2.73568	15.5131	5.73079	6.4903	5.80411	0.159677	-1.25957	0.478735	4.77e-43
Kcnj11	ENSMUSG00000070561	cluster3	0.340752	0.637029	0.174162	0.193373	0.233876	0.127101	-1.7233	1	8.05e-07
Dlx5	ENSMUSG00000029755	cluster3	0.632493	0.991919	0.247724	0.210547	0.436863	-0.259872	-2.23761	0.755143	4.85e-18
0610040J01Rik	ENSMUSG00000060512	cluster3	3.29214	10.4119	3.52425	1.82433	6.31178	-0.971503	-2.51544	1.44e-08	5.85e-90
Hoxa10	ENSMUSG00000000938	cluster3	29.3456	40.536	6.74337	20.8496	9.06845	1.61083	-0.962034	5.98e-124	4.68e-37
Pcgf5	ENSMUSG00000024805	cluster3	4.83006	11.3393	3.14135	4.92338	2.27383	0.625191	-1.20618	0.000145	3.32e-24
Grm8	ENSMUSG00000024211	cluster3	0.241551	1.16574	0.248603	0.793077	0.772105	1.65437	-0.559738	7.2e-07	0.0608954
Il22ra1	ENSMUSG00000037157	cluster3	0.215332	0.551761	0.0656707	0.323676	0.363837	2.27323	-0.772598	0.000107	0.0642409
Rcan2	ENSMUSG00000039601	cluster3	2.56663	17.9542	6.84906	7.51834	8.01845	0.112463	-1.2587	0.631937	1.24e-36
Abca6	ENSMUSG00000044749	cluster3	0.278111	0.693103	0.29634	0.441964	0.233811	0.579715	-0.640278	0.278292	0.0854288
AL928793.6	ENSMUSG00000086905	cluster3	0.381112	1.10286	0.265332	1.01817	0.356894	1.91991	-0.118452	9.57e-10	0.814842
0610010O12Rik	ENSMUSG00000046727	cluster3	1.83269	4.1303	1.06987	0.732786	2.48351	-0.565944	-2.4973	0.0808444	5.76e-104
Epo	ENSMUSG00000029711	cluster3	1.92693	2.24261	0.758654	0.259509	1.20108	-1.60049	-3.13848	1.08e-06	7.38e-63
Emp2	ENSMUSG00000022505	cluster3	4.02699	25.2558	8.89652	20.7556	8.92694	1.20106	-0.285316	4.2e-36	0.0100028
Cxcl14	ENSMUSG00000021508	cluster3	3.77566	5.20664	1.27049	0.726275	4.71376	-0.828757	-2.84376	0.00319528	9.95e-74
Bex1	ENSMUSG00000050071	cluster3	78.108	155.397	28.6572	55.0775	53.0691	0.921238	-1.49888	1.54e-29	3.7e-172
Lrrc8e	ENSMUSG00000046589	cluster3	0.149891	0.814459	0.204309	0.516525	0.716142	1.31132	-0.660608	0.00190729	0.0691457
Gnmt	ENSMUSG00000002769	cluster3	0.2611	0.588253	0.141354	0.166023	0.263694	0.212043	-1.82729	0.919935	3.3e-06
Stard10	ENSMUSG00000030688	cluster3	5.62914	22.5585	5.14544	8.38997	16.4018	0.68316	-1.42873	3.26e-08	7.94e-83
Lrp2	ENSMUSG00000027070	cluster3	23.9248	38.1222	2.86031	15.3591	27.5797	2.40077	-1.31418	3.61e-254	2.55e-53
Pla2g7	ENSMUSG00000023913	cluster3	2.62746	6.60874	1.91321	2.06354	2.25914	0.0888928	-1.68208	0.847635	1.6e-43
Tfpi2	ENSMUSG00000029664	cluster3	0.51241	1.90401	0.515408	0.846591	0.817495	0.698316	-1.1714	0.0391438	2.92e-07
Ngf	ENSMUSG00000027859	cluster3	0.406345	0.418692	0.264683	0.041102	0.201497	-2.70595	-3.35003	5.19e-05	4.19e-09
Scnn1a	ENSMUSG00000030340	cluster3	1.57725	7.70919	2.38407	3.35123	3.4641	0.472442	-1.20449	0.0227889	3.26e-33
Dkk3	ENSMUSG00000030772	cluster3	7.06628	25.1167	15.1066	8.68246	5.78361	-0.819399	-1.53435	2.38e-19	3.67e-73
Aass	ENSMUSG00000029695	cluster3	1.05206	5.06092	1.49092	2.22968	3.56863	0.559998	-1.18527	0.0151401	1.46e-20
Nebl	ENSMUSG00000053702	cluster3	3.62784	8.73782	1.64782	4.64483	2.99844	1.47376	-0.914559	1.2e-25	5.73e-14
Gna14	ENSMUSG00000024697	cluster3	0.454554	2.41986	0.868908	1.83035	0.869793	1.05373	-0.405764	6.1e-06	0.0816147
Ang	ENSMUSG00000072115	cluster3	0.39373	2.37154	0.764339	1.24489	2.26195	0.682685	-0.931486	0.0266999	2e-06
Apoe	ENSMUSG00000002985	cluster3	14.8489	84.4733	40.9506	46.8702	25.4238	0.173888	-0.851673	0.122446	1.45e-38
Fam83f	ENSMUSG00000022408	cluster3	0.527191	0.549862	0.172501	0.108268	0.369201	-0.68792	-2.34577	0.41932	7.42e-08
Radil	ENSMUSG00000029576	cluster3	5.64513	10.0137	2.34588	4.0486	2.50869	0.766086	-1.30897	5.34e-06	2.18e-27
Tnfrsf19	ENSMUSG00000060548	cluster3	77.7034	68.5681	18.4543	16.3115	44.8081	-0.19843	-2.0744	0.124551	1.41e-245
AC101915.1	ENSMUSG00000080018	cluster3	0.293266	1.64001	0.463993	1.22346	0.888078	1.37748	-0.425222	5.34e-08	0.112018
Rnf152	ENSMUSG00000047496	cluster3	1.95985	4.90114	2.48664	2.13684	1.08892	-0.239639	-1.20141	0.385719	2.46e-21
Osbp2	ENSMUSG00000020435	cluster3	0.658072	1.55818	0.464411	0.635491	0.429521	0.429105	-1.29653	0.337167	8.98e-08
Tg	ENSMUSG00000053469	cluster3	0.425132	1.6631	0.674126	0.987768	0.422565	0.528236	-0.752912	0.146214	0.00250158
Slc22a18	ENSMUSG00000000154	cluster3	0.175429	1.14514	0.402497	0.565146	0.832693	0.465135	-1.02092	0.319648	0.00048
AL670680.2	ENSMUSG00000087288	cluster3	0.85417	1.02116	0.201036	0.327673	0.57698	0.683821	-1.65367	0.232781	5.89e-09
AL935177.1	ENSMUSG00000084141	cluster3	0.260238	0.994485	0.255711	0.688924	0.458092	1.42224	-0.514502	9.46e-05	0.132087
Ahnak	ENSMUSG00000069833	cluster3	43.4749	151.129	51.3554	112.818	43.8189	1.11151	-0.424028	1.03e-87	4.86e-09
Adora2b	ENSMUSG00000018500	cluster3	1.25759	1.14962	0.724299	0.184847	0.471776	-1.99001	-2.63981	6.06e-11	2e-16
Galntl1	ENSMUSG00000021130	cluster3	24.8091	29.3729	11.9805	14.6046	3.03734	0.266588	-1.01048	0.0445596	7.42e-54
Cldn23	ENSMUSG00000055976	cluster3	0.301723	0.558699	0.314747	0.0982136	0.206718	-1.70289	-2.51121	0.00235179	1.74e-08
Rasef	ENSMUSG00000043003	cluster3	1.11075	2.96317	0.59551	1.03656	2.16009	0.777315	-1.5185	0.0166219	6.9e-16
Atp8b1	ENSMUSG00000039529	cluster3	0.325432	1.97565	0.888151	0.782415	1.68445	-0.204671	-1.33923	0.670148	1.17e-10
S100a6	ENSMUSG00000001025	cluster3	1.31035	4.24334	1.33428	2.26587	1.19698	0.744252	-0.90706	0.000893	3.14e-08
Slc40a1	ENSMUSG00000025993	cluster3	4.34818	27.2609	12.7664	12.9971	11.1294	0.00588322	-1.07114	1	2.26e-59
Tuft1	ENSMUSG00000005968	cluster3	5.98546	20.4494	4.95662	17.1416	7.9897	1.76817	-0.256935	1.07e-49	0.0368158
RP23-327I5.2	ENSMUSG00000069875	cluster3	0.236448	0.350783	0.142046	0.13082	0.213051	-0.136868	-1.42643	0.993647	0.0059336
AC101777.1	ENSMUSG00000087022	cluster3	0.177789	0.407876	0.129753	0.146919	0.231408	0.0759072	-1.54067	1	0.0013478
AC154571.1	ENSMUSG00000085752	cluster3	0.326388	1.06985	0.372459	0.652786	0.321057	0.791543	-0.71442	0.0423752	0.0221034
AL513352.1	ENSMUSG00000078954	cluster3	1.44595	4.03289	1.27377	1.03434	3.26094	-0.322576	-1.9657	0.383461	5.03e-29
Mrap	ENSMUSG00000039956	cluster3	1.85114	3.46011	1.45278	1.84353	1.28724	0.320718	-0.907462	0.301284	5.62e-08
Abca4	ENSMUSG00000028125	cluster3	3.42316	10.2005	1.76302	4.92755	5.43344	1.4596	-1.05177	1.45e-24	1.3e-25
2310007B03Rik	ENSMUSG00000034159	cluster3	0.54911	1.06837	0.058428	0.612084	0.733617	3.3665	-0.805619	7.19e-14	0.00760828
Il17d	ENSMUSG00000050222	cluster3	0.996607	3.46878	1.5653	1.35474	1.06093	-0.228551	-1.35863	0.509341	6.52e-14
Mctp2	ENSMUSG00000032776	cluster3	1.00759	2.65254	0.79609	0.820945	1.42286	0.0220966	-1.69525	1	2.55e-17
Obfc2a	ENSMUSG00000026107	cluster3	4.47486	10.524	2.63609	3.8843	3.97387	0.536751	-1.44015	0.00419837	3.6e-30
Myof	ENSMUSG00000048612	cluster3	5.31833	34.5236	17.343	26.7889	12.6908	0.605631	-0.368726	1.19e-12	0.000165
Calcr	ENSMUSG00000023964	cluster3	0.634751	1.39425	0.146003	0.740948	0.965216	2.31194	-0.914091	1.45e-11	0.00056
Rap1gap2	ENSMUSG00000038807	cluster3	3.77385	20.1398	5.99829	11.6013	17.7334	0.932356	-0.798269	5.32e-24	2.29e-16
Foxh1	ENSMUSG00000033837	cluster3	1.5849	2.81877	1.11057	2.68135	1.01238	1.25089	-0.0721211	2.21e-10	0.883554
Cybrd1	ENSMUSG00000027015	cluster3	1.47918	5.54666	1.50858	2.28115	3.58871	0.578091	-1.28419	0.0112049	3.92e-20
Pnliprp2	ENSMUSG00000025091	cluster3	0.361299	1.74361	0.487964	1.10798	1.18621	1.16105	-0.656979	7.92e-05	0.00785596
H2-Q6	ENSMUSG00000073409	cluster3	4.33007	6.20068	1.4555	2.39043	2.01694	0.698268	-1.37853	0.00146242	6.36e-21
Rnase4	ENSMUSG00000021876	cluster3	2.50256	17.1754	6.91297	9.61379	16.1235	0.453423	-0.839824	0.0011186	9.31e-17
Osgin1	ENSMUSG00000074063	cluster3	0.109226	0.485713	0.291073	0.366515	0.259671	0.312022	-0.407862	0.695175	0.404785
1700003M02Rik	ENSMUSG00000028294	cluster3	0.337286	0.65976	0.132044	0.272398	0.289065	1.02626	-1.27914	0.104372	0.000634
Mfsd7c	ENSMUSG00000034258	cluster3	0.671603	2.38889	0.73873	1.01286	1.73448	0.433242	-1.24085	0.264697	5.52e-10
Emb	ENSMUSG00000021728	cluster3	49.5065	100.45	31.8921	31.9773	33.7771	-0.0165052	-1.65397	0.997785	2.61e-105
Barx2	ENSMUSG00000032033	cluster3	1.33077	1.32451	0.140057	0.594878	0.984609	2.06248	-1.1569	1.68e-07	6.11e-06
AL713983.1	ENSMUSG00000082223	cluster3	0.275762	0.739445	0.517491	0.379527	0.3084	-0.518867	-1.00511	0.283366	0.00353977
Opcml	ENSMUSG00000062257	cluster3	1.21324	2.45923	0.517625	1.90129	0.752036	1.84144	-0.373357	4.6e-25	0.113159
Bex4	ENSMUSG00000047844	cluster3	51.5669	103.42	23.8615	42.7117	37.4559	0.818074	-1.27841	1.32e-37	2.17e-90
Aifm3	ENSMUSG00000022763	cluster3	0.34731	0.896257	0.182878	0.518821	0.760865	1.48397	-0.788951	0.000579	0.0130325
Col5a2	ENSMUSG00000026042	cluster3	60.4799	265.267	151.263	145.16	71.8201	-0.080048	-0.87231	0.554628	9.13e-57
Gbp11	ENSMUSG00000054588	cluster3	0.53533	1.07346	0.665953	0.565652	0.124157	-0.251243	-0.918429	0.688449	0.00219322
Capn6	ENSMUSG00000067276	cluster3	70.626	307.007	79.8319	182.552	233.742	1.17072	-0.752832	6.92e-50	8.58e-44
Ndrg1	ENSMUSG00000005125	cluster3	6.51962	17.5934	5.28481	6.45388	7.38066	0.267557	-1.44912	0.14567	8.39e-48
Vsig2	ENSMUSG00000001943	cluster3	0.25188	0.696306	0.352488	0.312457	0.22247	-0.196352	-1.15764	0.828626	0.0013767
Padi3	ENSMUSG00000025328	cluster3	0.373463	0.918689	0.195367	0.348637	0.558251	0.834311	-1.37297	0.138083	3.95e-06
AC113320.1	ENSMUSG00000085849	cluster3	0.565272	1.52504	1.20775	1.2066	0.321868	-0.0183096	-0.346685	1	0.251104
Aim1l	ENSMUSG00000012123	cluster3	0.65258	1.63214	0.325395	0.802379	1.13343	1.29345	-1.03292	0.000172	1.07e-05
Extl1	ENSMUSG00000028838	cluster3	0.561533	1.33093	0.264859	0.655322	0.58605	1.28681	-1.02403	0.000658	0.000113
Gstt1	ENSMUSG00000001663	cluster3	0.655715	3.66228	1.18875	2.50151	2.94085	1.04993	-0.552295	1.64e-07	0.00402753
Apcdd1	ENSMUSG00000071847	cluster3	28.7168	36.5401	13.8807	10.3178	12.6142	-0.447486	-1.82671	0.000161	2.57e-164
Lmo7	ENSMUSG00000033060	cluster3	4.79492	14.3388	6.03969	5.03473	5.25926	-0.284863	-1.51254	0.105225	1.78e-48
Igsf1	ENSMUSG00000031111	cluster3	1.92952	5.3571	1.1635	2.57979	4.31166	1.12809	-1.05579	1.22e-09	7.76e-19
AI118078	ENSMUSG00000032313	cluster3	0.769546	1.32289	0.429117	0.399577	0.628151	-0.123675	-1.72993	0.900055	4.43e-14
Rgs20	ENSMUSG00000002459	cluster3	0.676512	0.902447	0.46175	0.262465	0.30254	-0.838093	-1.78551	0.0782558	1.63e-09
Gjb5	ENSMUSG00000042357	cluster3	0.99414	2.53339	0.638548	1.30646	1.33253	1.00802	-0.958249	0.000284	1.32e-06
AL928702.1	ENSMUSG00000083657	cluster3	15.7401	30.8664	7.17281	13.253	11.7163	0.863935	-1.22199	2.4e-21	1.88e-53
Mogat2	ENSMUSG00000052396	cluster3	35.8939	39.3351	11.5712	14.4902	14.5451	0.304257	-1.44271	0.0171304	1.55e-127
Itm2a	ENSMUSG00000031239	cluster3	47.2359	171.458	77.3028	138.253	52.137	0.81749	-0.312421	2.38e-24	0.000275
Syt13	ENSMUSG00000027220	cluster3	8.13007	7.71763	2.27064	1.9212	7.06355	-0.259627	-2.00882	0.356025	1.08e-46
Kcna1	ENSMUSG00000047976	cluster3	0.789218	2.86108	0.962671	1.46002	1.46749	0.575559	-0.973532	0.0431903	2.79e-08
Mamdc2	ENSMUSG00000033207	cluster3	2.31028	12.0927	5.33418	7.74484	6.12233	0.515157	-0.646195	0.000409	2.16e-08
Enkur	ENSMUSG00000026679	cluster3	0.175236	0.433174	0.31722	0.186529	0.196586	-0.781273	-1.21763	0.214916	0.00939871
9030224M15Rik	ENSMUSG00000045555	cluster3	1.20982	3.95971	0.955052	2.48473	2.18541	1.35975	-0.674653	8.17e-11	0.000145
mmu-let-7d	ENSMUSG00000065453	cluster3	0.199513	0.340881	0.222565	0.278564	0.14169	0.304921	-0.294297	0.771998	0.646723
Cited1	ENSMUSG00000051159	cluster3	9.77666	11.8574	4.56102	1.79135	9.46256	-1.3685	-2.72842	2.27e-26	1.11e-102
Lgals3bp	ENSMUSG00000033880	cluster3	0.915969	3.94845	1.88458	2.1734	1.43671	0.184573	-0.863364	0.557165	1.17e-07
AC158577.1	ENSMUSG00000078285	cluster3	0.963956	1.85831	0.405862	1.34555	0.695903	1.70799	-0.467085	3.76e-14	0.0663211
Aard	ENSMUSG00000068522	cluster3	6.20536	14.7041	6.21715	5.5202	4.44572	-0.191762	-1.41564	0.349037	4.36e-47
Nav2	ENSMUSG00000052512	cluster3	6.22599	8.11529	2.13699	3.82235	3.5352	0.815707	-1.08978	2.41e-06	2.36e-16
Greb1	ENSMUSG00000036523	cluster3	77.9209	84.7368	41.4498	19.8204	34.7926	-1.08605	-2.0986	3.7e-42	1.71e-158
Gpr182	ENSMUSG00000058396	cluster3	1.59794	5.29513	1.80106	2.36481	2.70228	0.372245	-1.16426	0.143727	2.35e-20
AC190173.1	ENSMUSG00000079370	cluster3	0.456119	0.462344	0.245054	0.258277	0.179904	0.0222454	-0.862712	1	0.051378
Tmtc1	ENSMUSG00000030306	cluster3	2.82993	11.5048	10.8151	5.81405	4.68101	-0.916763	-0.987864	5.52e-25	5.84e-23
Hs3st3b1	ENSMUSG00000070407	cluster3	25.4774	39.9151	8.79857	15.8691	17.2366	0.829808	-1.33363	2.92e-19	2.13e-50
Pla2r1	ENSMUSG00000054580	cluster3	1.80525	7.89522	3.36689	5.0123	3.15349	0.553387	-0.657183	0.00115263	7.02e-07
Upb1	ENSMUSG00000033427	cluster3	0.242949	0.776255	0.279817	0.356374	0.504159	0.326471	-1.12513	0.687233	0.00116325
Adamts5	ENSMUSG00000022894	cluster3	2.56001	12.207	4.7263	8.22883	7.15105	0.778388	-0.57144	2.62e-09	3.99e-07
Hsd11b2	ENSMUSG00000031891	cluster3	44.1569	149.388	70.7052	64.7419	54.2002	-0.147794	-1.2086	0.214603	8.34e-66
Gm5639	ENSMUSG00000067771	cluster3	0.101961	0.634513	0.419351	0.364479	0.316885	-0.192885	-0.800167	0.801094	0.0342752
Elovl7	ENSMUSG00000021696	cluster3	0.722252	2.83349	1.23164	1.37213	2.60924	0.136578	-1.04951	0.747961	7.1e-09
Bambi	ENSMUSG00000024232	cluster3	32.5084	99.5069	25.897	77.5778	48.928	1.56235	-0.361558	2.05e-206	1.96e-05
Dnahc11	ENSMUSG00000018581	cluster3	3.40909	5.01428	1.78316	1.53384	2.12831	-0.233752	-1.71592	0.479013	1.43e-25
Pkp3	ENSMUSG00000054065	cluster3	2.06567	3.71478	0.824075	1.32355	2.96303	0.662831	-1.49054	0.0219738	3.11e-28
40603	ENSMUSG00000022269	cluster4	0.623314	0.750604	1.40799	3.22292	2.63562	1.1741	2.10039	1.19e-14	1.66e-38
1190007F08Rik	ENSMUSG00000078350	cluster4	13.4675	34.31	14.7565	62.3562	45.7105	2.05714	0.860693	7.78e-105	4e-24
1190007F08Rik	ENSMUSG00000073697	cluster4	0.42908	1.65356	0.714604	2.35447	1.71774	1.68443	0.517393	1.49e-20	0.0226874
1700009N14Rik	ENSMUSG00000028287	cluster4	0.0089565	0.0776092	0.148476	0.494004	0.0890342	1.71544	2.66573	8.76e-05	3.13e-08
1700020L24Rik	ENSMUSG00000035085	cluster4	0.552293	1.52423	2.51477	4.28774	1.19326	0.745768	1.49155	5.62e-06	6.59e-26
1700026J04Rik	ENSMUSG00000021414	cluster4	0.468695	0.549808	1.14396	1.95824	1.51045	0.756418	1.83045	0.00170528	5.34e-23
1700063H04Rik	ENSMUSG00000040657	cluster4	0.186175	0.268777	0.294127	0.554208	0.349348	0.887201	1.0479	0.0370159	0.0123676
3110047P20Rik	ENSMUSG00000043636	cluster4	0.912209	2.71504	0.89394	5.14382	3.64164	2.49757	0.917604	1.19e-92	4.72e-10
3830403N18Rik	ENSMUSG00000031125	cluster4	0.198926	1.27818	0.361786	1.35929	0.170676	1.88254	0.0857052	1.31e-14	0.85068
3830431G21Rik	ENSMUSG00000066438	cluster4	0.249175	1.75418	0.363216	3.40741	1.45682	3.20825	0.956308	4.68e-46	4.76e-08
4833424O15Rik	ENSMUSG00000033342	cluster4	0.621718	1.68792	0.528663	3.0599	1.69631	2.50919	0.856506	1.05e-48	4.37e-06
4921513D11Rik	ENSMUSG00000066944	cluster4	0.113191	0.18684	0.163082	0.48652	0.282789	1.54913	1.37727	0.000476	0.00123037
4930426L09Rik	ENSMUSG00000026736	cluster4	0.169828	0.154304	0.296127	0.352434	0.256905	0.232667	1.19141	0.823065	0.0252883
4933409K07Rik	ENSMUSG00000073874	cluster4	0.496019	0.634587	0.412517	1.92903	0.805897	2.17123	1.59455	6.84e-26	9.95e-12
4933409K07Rik	ENSMUSG00000073883	cluster4	0.496019	0.634587	0.412517	1.92903	0.805897	2.17123	1.59455	6.84e-26	9.95e-12
5033411D12Rik	ENSMUSG00000055137	cluster4	0.0496217	0.279644	0.317166	0.397476	0.337041	0.30844	0.504778	0.661115	0.354015
7420416P09Rik	ENSMUSG00000071235	cluster4	0.0488592	0.216719	0.00789133	0.931421	0.11515	6.84959	2.10098	2.82e-26	7e-10
8030463A06Rik	ENSMUSG00000073821	cluster4	0.171362	0.718328	0.793443	1.45521	0.329202	0.855072	1.01739	0.00149459	0.000109
8030474K03Rik	ENSMUSG00000046774	cluster4	0.117097	0.27906	0.128332	0.488682	0.318135	1.86616	0.770374	3.63e-05	0.105978
A430105I19Rik	ENSMUSG00000045838	cluster4	0.481382	0.586169	1.37429	1.61659	0.607846	0.215051	1.46273	0.578116	8.47e-12
A430107P09Rik	ENSMUSG00000076928	cluster4	0.201079	0.348556	0.123856	3.84096	0.41958	4.93945	3.45867	5.82e-86	1.94e-89
Abcg2	ENSMUSG00000029802	cluster4	52.2504	91.2606	54.8103	210.231	62.8334	1.91811	1.20136	4.84e-130	1.11e-94
AC020967.1	ENSMUSG00000046191	cluster4	0.20292	0.449933	0.98201	1.46276	0.975311	0.543123	1.70632	0.0620856	3.25e-13
AC074042.2	ENSMUSG00000087670	cluster4	0.0878464	0.247759	0.0903448	0.704675	0.476943	2.94492	1.50566	1.03e-12	2.61e-05
AC079245.2	ENSMUSG00000085159	cluster4	2.28472	5.31766	5.38138	10.1151	3.50961	0.889327	0.924472	1.17e-13	1.57e-13
AC104196.1	ENSMUSG00000087431	cluster4	0.288157	0.236208	0.407098	1.41936	0.831637	1.77365	2.5615	4.52e-14	9.35e-38
AC108420.1	ENSMUSG00000052629	cluster4	0.17421	0.139365	0.789334	1.80606	0.161995	1.1774	3.69458	2.12e-07	1.55e-30
AC108797.1	ENSMUSG00000074667	cluster4	0.2018	0.519357	0.206674	2.89256	0.993776	3.78121	2.47447	2.87e-65	2.52e-48
AC115033.2	ENSMUSG00000087221	cluster4	0.234676	0.718192	1.3631	2.1869	2.21073	0.661135	1.60713	0.00414227	3.44e-20
AC115727.1	ENSMUSG00000086471	cluster4	0.024277	0.176103	0.0705119	1.03709	0.798531	3.92787	2.54912	2.33e-21	5.99e-19
AC116392.1	ENSMUSG00000044071	cluster4	3.22465	3.82489	28.3569	44.0127	48.4999	0.612861	3.52143	2.25e-16	1.59e-278
AC119275.1	ENSMUSG00000085268	cluster4	1.28551	8.20337	0.913027	12.5372	0.608632	3.75947	0.610341	2.62e-208	3.12e-07
AC119899.1	ENSMUSG00000085597	cluster4	0.132172	0.309391	0.124329	0.523679	0.363837	2.05916	0.757022	9.31e-08	0.0652877
AC122005.2	ENSMUSG00000085271	cluster4	0.494463	0.515602	0.573116	1.51927	0.290678	1.3864	1.55611	3.21e-08	1.69e-12
AC122117.2	ENSMUSG00000086607	cluster4	0.0485541	0.0848115	0.0326868	0.556101	0.284088	4.0651	2.71416	1.26e-15	1.12e-13
AC123650.1	ENSMUSG00000079188	cluster4	1.52194	4.26449	1.52974	6.0475	3.98971	1.96093	0.501895	3.84e-60	0.00244925
AC124453.1	ENSMUSG00000052221	cluster4	0.114564	0.449073	0.499625	0.940397	0.847956	0.894911	1.06451	0.0064332	0.000973
AC124581.1	ENSMUSG00000078952	cluster4	0.112429	0.193856	0.291788	0.438421	0.26808	0.562608	1.17441	0.278166	0.00896475
AC124730.1	ENSMUSG00000082088	cluster4	0.0990597	0.182644	0.418155	0.461493	0.20693	0.147126	1.40579	0.866693	0.00131893
AC125400.1	ENSMUSG00000085282	cluster4	1.17018	1.40736	1.68056	7.36143	4.00448	2.10735	2.38577	1.1e-48	9.41e-46
AC126430.1	ENSMUSG00000075259	cluster4	0.107589	0.492073	0.468465	2.14917	0.182556	2.17287	2.12226	1.86e-23	7.11e-23
AC129601.1	ENSMUSG00000075047	cluster4	0.723056	1.96741	1.88554	5.00702	2.91086	1.38723	1.34487	3.56e-24	3.46e-22
AC130654.2	ENSMUSG00000087274	cluster4	0.633166	5.22941	0.354142	5.97289	1.57546	4.06716	0.192032	1.85e-82	0.324811
AC130680.1	ENSMUSG00000086032	cluster4	0.167159	0.437054	0.114327	0.367705	0.30531	1.65303	-0.24396	0.00119504	0.738053
AC138388.3	ENSMUSG00000086522	cluster4	0.125919	0.210485	0.282236	0.427483	0.115639	0.580475	1.01765	0.305308	0.0288019
AC140554.1	ENSMUSG00000073549	cluster4	4.20897	5.20811	13.7249	15.3825	7.37662	0.141632	1.55984	0.439048	9.91e-49
AC150033.2	ENSMUSG00000085006	cluster4	0.758986	1.70016	1.05851	3.30581	1.59218	1.61699	0.955991	1.51e-16	4.21e-08
AC151836.1	ENSMUSG00000085557	cluster4	0.129427	0.476695	0.0565366	0.468238	0.303862	3.02598	-0.0233351	1.68e-08	1
AC151990.2	ENSMUSG00000063388	cluster4	0.0357762	0.0200309	0.278975	0.521856	0.180059	0.864971	5.07179	0.0377386	1.94e-16
AC153369.1	ENSMUSG00000075292	cluster4	0.590051	2.52954	0.188229	2.14599	1.61396	3.48789	-0.240183	7.56e-57	0.362726
AC153382.1	ENSMUSG00000087275	cluster4	0.171576	0.217238	0.405807	0.70141	0.334765	0.76643	1.68806	0.0463796	7.56e-07
AC153422.3	ENSMUSG00000086915	cluster4	0.247873	0.245923	0.221389	0.568657	0.373033	1.33743	1.21182	0.00125604	0.00361938
AC154314.1	ENSMUSG00000086888	cluster4	0.301975	0.223137	0.517253	1.15713	1.03432	1.13816	2.42101	8.8e-05	6.56e-17
AC154516.1	ENSMUSG00000035184	cluster4	0.538323	1.18265	0.608577	2.4124	2.11839	1.96356	1.02754	1.21e-20	7.2e-07
AC154586.1	ENSMUSG00000071637	cluster4	1.42561	2.81128	4.22746	13.6499	9.99859	1.66966	2.27795	3.24e-65	1.14e-64
AC154649.2	ENSMUSG00000087639	cluster4	0.732364	2.31247	0.492367	3.02707	1.72143	2.60981	0.386704	4.34e-51	0.0857427
AC155074.2	ENSMUSG00000071724	cluster4	0.103015	0.270068	0.43059	0.572665	0.365947	0.393482	1.08691	0.413042	0.00520555
AC155258.1	ENSMUSG00000086543	cluster4	0.10088	0.18684	0.248306	0.321194	0.222636	0.353043	0.77739	0.716264	0.195483
AC157100.1	ENSMUSG00000086739	cluster4	0.143054	0.264831	0.228178	0.921962	0.133044	2.01395	1.75946	4.11e-10	1.34e-09
AC157492.1	ENSMUSG00000080000	cluster4	0.247273	0.987046	0.187324	1.16157	0.502777	2.64823	0.229581	1.4e-17	0.600661
AC158642.1	ENSMUSG00000084765	cluster4	0.104235	0.269374	0.0829264	0.459173	0.237154	2.45261	0.771111	2.48e-08	0.111311
AC159281.2	ENSMUSG00000085061	cluster4	0.247212	0.381765	0.50554	1.34676	0.544472	1.39752	1.82089	3.87e-08	4.78e-14
AC162034.1	ENSMUSG00000084815	cluster4	0.169939	0.10865	0.115316	0.495411	0.407982	2.08629	2.18589	2.77e-06	5.22e-08
AC164700.1	ENSMUSG00000078182	cluster4	0.0399934	0.0855233	0.0320626	1.37029	0.266453	5.3713	4.01558	2.65e-38	5.05e-39
AC166938.2	ENSMUSG00000072573	cluster4	0.188615	0.238798	0.173338	0.638027	0.259772	1.85174	1.41656	3.49e-07	0.000238
AC167245.5	ENSMUSG00000052188	cluster4	1.58935	1.74955	1.16309	4.45832	2.33903	1.91582	1.34258	2.02e-29	1.47e-24
Ace2	ENSMUSG00000015405	cluster4	0.051909	0.21802	0.0507124	2.75368	0.783267	5.74952	3.65409	2.51e-65	4.83e-65
Acta2	ENSMUSG00000035783	cluster4	41.3494	268.145	343.963	337.17	29.8073	-0.0486905	0.328527	0.798457	0.000209
Acvr1c	ENSMUSG00000026834	cluster4	0.0720687	0.301205	0.13946	1.81399	0.744217	3.67153	2.5894	3.76e-33	1.35e-28
Adam12	ENSMUSG00000054555	cluster4	29.542	104.318	56.4719	174.601	44.0939	1.60708	0.740345	3.9e-173	9.02e-21
Adamts2	ENSMUSG00000036545	cluster4	3.26854	21.1522	7.4448	35.8081	2.66319	2.24515	0.757416	1.4e-281	3.77e-19
Adamts3	ENSMUSG00000043635	cluster4	6.05832	9.55248	5.56837	20.7552	6.73965	1.87785	1.11669	4.61e-136	7.2e-32
Adamts9	ENSMUSG00000030022	cluster4	38.7133	148.577	37.4927	206.014	73.6422	2.43579	0.469112	8.34e-204	2.52e-09
Adamtsl4	ENSMUSG00000015850	cluster4	1.64081	2.06816	2.16449	9.26869	7.25036	2.07658	2.16188	6.02e-138	4.61e-117
Adamtsl5	ENSMUSG00000043822	cluster4	0.278209	0.441143	0.55504	0.95302	0.154974	0.761433	1.11046	0.022179	0.000473
Adcyap1	ENSMUSG00000024256	cluster4	0.612831	0.294583	1.33667	1.91983	1.86768	0.498256	2.70126	0.0484337	7.75e-26
Adra1b	ENSMUSG00000050541	cluster4	0.238348	0.231968	0.148124	0.945259	0.266292	2.65103	2.02643	2.39e-21	7.84e-10
Adrb3	ENSMUSG00000031489	cluster4	0.59313	1.90651	0.319625	3.88952	0.422399	3.58254	1.02664	3.36e-90	4.18e-12
Aebp1	ENSMUSG00000020473	cluster4	12.8032	21.9498	12.5371	62.0616	47.1177	2.28672	1.4977	0	1.77e-69
Agbl4	ENSMUSG00000061298	cluster4	0.130036	0.140341	0.0983575	0.35955	0.0718163	1.84235	1.35318	0.000432	0.0062903
AI451617	ENSMUSG00000057596	cluster4	0.0455758	0.270729	0.240255	0.713927	0.334123	1.60624	1.44523	7.07e-06	8.04e-05
AI646023	ENSMUSG00000046807	cluster4	1.56029	5.25054	2.81625	8.872	7.72562	1.63282	0.753395	5.98e-36	7.97e-09
Akap5	ENSMUSG00000021057	cluster4	1.32448	5.14539	1.92499	6.52927	2.48974	1.73967	0.340577	5.87e-52	0.0493028
Akr1b7	ENSMUSG00000052131	cluster4	0.1284	0.612679	0.0972798	0.512649	0.238733	2.36224	-0.264535	4.59e-08	0.589125
Akr1c14	ENSMUSG00000033715	cluster4	0.486802	1.09028	4.06394	7.66806	0.945966	0.89401	2.81061	1.75e-15	8.63e-150
AL591075.2	ENSMUSG00000086514	cluster4	0.105943	0.320228	0.263099	0.635078	0.343612	1.26241	0.977283	0.00109919	0.0109039
AL591496.1	ENSMUSG00000085148	cluster4	1.11189	2.42441	3.18958	4.72756	2.30709	0.544609	0.955968	0.00155553	4.8e-11
AL603711.4	ENSMUSG00000087107	cluster4	0.27947	0.509358	0.826966	1.19874	0.665441	0.515565	1.2327	0.0958616	4.54e-06
AL645547.5	ENSMUSG00000081044	cluster4	0.252032	1.32364	0.347846	2.52237	0.658844	2.83209	0.926672	1.04e-66	2.96e-06
AL645976.3	ENSMUSG00000084120	cluster4	0.207685	0.504391	0.143509	2.97951	0.213799	4.47218	2.54609	1.46e-63	9.66e-47
AL669946.1	ENSMUSG00000086386	cluster4	0.899928	0.983741	2.14249	7.37497	4.89485	1.76258	2.90454	1.38e-45	9.41e-58
AL670941.2	ENSMUSG00000087166	cluster4	0.52224	2.68521	0.450398	2.98781	1.21735	2.70854	0.150924	4.33e-53	0.617345
AL683883.2	ENSMUSG00000084202	cluster4	0.145072	0.412758	0.538142	1.00861	0.618084	0.907978	1.29122	0.00451615	2.43e-05
AL713894.1	ENSMUSG00000085139	cluster4	0.267698	0.325175	0.557296	0.871184	0.341387	0.622623	1.41874	0.0935122	1.93e-05
AL732403.3	ENSMUSG00000087583	cluster4	0.352154	1.22764	1.92151	2.61593	0.441656	0.423396	1.08654	0.0747075	5.56e-09
AL772334.2	ENSMUSG00000078721	cluster4	0.19838	0.417876	0.307773	0.901848	0.43416	1.49909	1.0808	1.65e-06	0.00103408
AL806510.1	ENSMUSG00000085980	cluster4	0.209537	0.170537	0.486072	0.660184	0.586604	0.41949	1.9511	0.35603	2.42e-07
AL807802.1	ENSMUSG00000085180	cluster4	0.873383	1.58213	0.715764	3.02805	1.9823	2.06024	0.929877	4.27e-46	1.19e-06
AL808107.1	ENSMUSG00000083307	cluster4	0.478718	2.49856	1.28744	3.61463	1.86075	1.4655	0.53077	2.48e-15	0.0058817
AL824709.4	ENSMUSG00000073875	cluster4	0.160894	0.170979	0.0906288	0.490687	0.201812	2.41409	1.55292	3.54e-08	0.000324
AL824709.5	ENSMUSG00000083929	cluster4	0.140637	0.199009	0.0706551	0.45195	0.227935	2.59667	1.18891	1.27e-08	0.00807761
AL824709.6	ENSMUSG00000081989	cluster4	0.499816	0.398997	0.269184	1.40078	0.424947	2.34251	1.82226	5.76e-15	7.54e-14
AL845266.1	ENSMUSG00000087364	cluster4	0.04036	0.202492	0.182933	0.708651	0.372145	1.93888	1.8037	2.91e-07	5.14e-07
AL845267.4	ENSMUSG00000087634	cluster4	0.0817876	0.224316	0.148597	0.643739	0.173748	2.09169	1.51813	1.54e-07	6.03e-05
AL935155.1	ENSMUSG00000085201	cluster4	0.104041	0.138846	0.364568	0.476069	0.380143	0.368088	1.77739	0.556117	9.52e-05
Aldh3b1	ENSMUSG00000024885	cluster4	0.101718	0.0844489	0.327322	0.391825	0.463758	0.245435	2.372	0.739489	4.68e-06
Amph	ENSMUSG00000021314	cluster4	16.4959	42.2196	5.71882	62.4221	19.4541	3.42474	0.561487	0	1.28e-12
Angpt2	ENSMUSG00000031465	cluster4	3.08594	16.1734	17.2591	33.25	6.44488	0.925431	1.03733	6.21e-24	7.77e-48
Ankrd33b	ENSMUSG00000022237	cluster4	2.45773	5.41646	1.77045	10.5425	5.03133	2.55563	0.958187	1.07e-116	1.73e-14
Ankrd34a	ENSMUSG00000049097	cluster4	0.638176	1.05595	0.678909	3.67967	1.1896	2.41635	1.79869	1.01e-37	1.59e-31
Ankrd35	ENSMUSG00000038354	cluster4	0.0522778	0.143626	0.336941	0.522403	0.527781	0.599472	1.83149	0.204244	9.98e-06
Ano1	ENSMUSG00000031075	cluster4	6.11043	15.1874	8.87064	29.3521	23.8156	1.70455	0.949178	1.33e-74	3.01e-23
Ano3	ENSMUSG00000074968	cluster4	0.373722	1.34724	0.406916	2.58898	0.310965	2.65409	0.94093	9.36e-69	2.88e-06
Ano5	ENSMUSG00000055489	cluster4	0.60479	0.139954	1.62109	1.83751	2.06092	0.157846	3.71095	0.714566	1.94e-33
Aox4	ENSMUSG00000038242	cluster4	0.859082	2.79943	0.52642	8.66618	6.20181	4.01588	1.62841	2.02e-160	1.34e-33
Aplp1	ENSMUSG00000006651	cluster4	7.39255	18.5023	14.2745	56.0894	33.8953	1.95415	1.59811	8.3e-102	2.17e-82
Arc	ENSMUSG00000022602	cluster4	1.556	2.3513	2.91333	5.47538	1.62808	0.891988	1.21678	9.02e-11	1.3e-20
Arhgap22	ENSMUSG00000063506	cluster4	2.04212	6.50429	1.43344	10.4781	6.41834	2.84548	0.686542	1.94e-124	3.22e-08
Atf3	ENSMUSG00000026628	cluster4	23.2006	44.5893	120.393	192.241	55.2166	0.65408	2.10851	2.02e-17	9.04e-146
Atp1b2	ENSMUSG00000041329	cluster4	4.62035	5.97713	15.7963	18.9248	10.3117	0.239216	1.66179	0.0672783	1.62e-47
Atp2b2	ENSMUSG00000030302	cluster4	0.469915	0.326732	0.8271	1.37926	0.762034	0.714759	2.07405	0.0121492	2.29e-14
Atp8b4	ENSMUSG00000060131	cluster4	0.0649422	0.0848813	0.325408	0.473897	0.456024	0.525758	2.47929	0.313875	1.93e-08
AU015836	ENSMUSG00000055936	cluster4	0.252032	1.30786	0.347846	2.50512	0.658844	2.82712	0.930424	1.47e-66	2.76e-06
AW551984	ENSMUSG00000038112	cluster4	7.01878	22.7856	15.9594	79.1719	38.8045	2.29073	1.79474	9.99e-262	9.06e-186
B130024G19Rik	ENSMUSG00000062383	cluster4	1.28828	1.49139	1.34319	4.3318	3.49967	1.66869	1.53738	1.87e-28	4.3e-26
B3gnt9	ENSMUSG00000069920	cluster4	1.30213	6.32717	3.23687	9.8228	4.0432	1.58071	0.632078	2.06e-32	1.3e-06
Bmp5	ENSMUSG00000032179	cluster4	19.3804	42.8373	46.8197	89.2471	28.9509	0.909314	1.05621	6.92e-41	2.22e-39
Bmper	ENSMUSG00000031963	cluster4	11.2179	7.55112	42.6983	91.346	35.3341	1.07567	3.59395	1.04e-41	5.02904516015699e-314
Bnc1	ENSMUSG00000025105	cluster4	15.7913	60.1099	6.09121	68.3041	41.5761	3.46312	0.181533	0	0.0781882
Bnc2	ENSMUSG00000028487	cluster4	9.20403	27.818	15.8969	44.6377	21.3724	1.46753	0.679045	1.1e-133	6.08e-16
Btg2	ENSMUSG00000020423	cluster4	37.6458	33.6204	155.758	181.166	93.4855	0.19824	2.42996	0.0460192	4.58e-182
BX000989.1	ENSMUSG00000086774	cluster4	0.16022	0.255938	0.132693	0.648935	0.345552	2.27428	1.34007	4.05e-12	0.000616
BX649410.1	ENSMUSG00000087540	cluster4	0.0409704	0.0934549	0.626305	2.5735	1.09555	2.0168	4.77867	1.23e-19	1.65e-63
C130060K24Rik	ENSMUSG00000029917	cluster4	0.482402	0.250393	0.28129	1.61071	1.175	2.49865	2.70392	4.58e-33	8.09e-32
C5ar1	ENSMUSG00000049130	cluster4	0.0828552	0.0846178	1.08583	1.46484	1.02843	0.412379	4.11479	0.187579	9.74e-41
Cacna1e	ENSMUSG00000004110	cluster4	0.86826	0.783728	0.697286	12.2777	1.59291	4.11855	3.96702	1.48e-202	6.18e-122
Cacng8	ENSMUSG00000053395	cluster4	0.179007	0.325299	0.250319	1.21943	0.730892	2.26365	1.9041	2.49e-16	3.58e-15
Calb2	ENSMUSG00000003657	cluster4	0.14307	0.0544837	0.122329	0.568446	0.207463	2.18474	3.38208	1.03e-07	1.97e-14
Capn3	ENSMUSG00000079110	cluster4	0.240197	0.459359	0.685815	1.06437	0.526555	0.603018	1.19755	0.0747436	4.59e-05
Cav1	ENSMUSG00000007655	cluster4	5.20859	9.10936	18.247	29.1136	12.5652	0.653852	1.67351	5.7e-13	1.89e-67
Cbln1	ENSMUSG00000031654	cluster4	2.41649	4.79742	3.14909	18.3604	14.5794	2.52296	1.9353	8.86e-222	3.78e-149
Cbln4	ENSMUSG00000067578	cluster4	0.244448	1.0989	0.347258	0.884482	0.771563	1.32654	-0.31492	2.71e-05	0.395184
Cbx4	ENSMUSG00000039989	cluster4	10.6679	19.2732	22.5631	48.1938	27.2821	1.07474	1.32029	2.02e-35	1.1e-95
Ccbe1	ENSMUSG00000046318	cluster4	7.69134	12.5177	1.67434	12.8334	6.62312	2.9155	0.0331196	1.24e-86	0.952654
Ccdc3	ENSMUSG00000026676	cluster4	0.712446	3.12784	4.03502	6.49241	1.11887	0.665018	1.05375	2.14e-06	2.53e-17
Ccin	ENSMUSG00000070999	cluster4	0.202715	0.194895	0.375108	0.596682	0.139222	0.658151	1.60997	0.123005	1.91e-05
Ccl2	ENSMUSG00000035385	cluster4	0.0406652	0.100332	0.777957	1.14105	0.636173	0.53552	3.50833	0.110047	3.56e-33
Cd200r1	ENSMUSG00000022667	cluster4	0.0936417	0.868731	0.722371	0.946807	0.263	0.370558	0.132633	0.342138	0.760876
Cdh10	ENSMUSG00000022321	cluster4	1.48608	1.24886	8.7598	28.3025	19.1513	1.67162	4.49921	6.24e-78	0
Cdh12	ENSMUSG00000040452	cluster4	0.115784	0.170406	0.543338	1.55533	0.133113	1.49917	3.18927	1.05e-12	1.47e-35
Cdh18	ENSMUSG00000040420	cluster4	0.727355	0.372053	1.88827	6.91076	1.73326	1.85157	4.21335	1.8e-50	2.65e-131
Cdh26	ENSMUSG00000039155	cluster4	0.752518	1.02422	2.51664	3.42556	1.87175	0.424299	1.73912	0.0409033	1.03e-33
Cdh7	ENSMUSG00000026312	cluster4	0.62868	0.652216	0.141706	2.4759	0.960997	4.11211	1.92195	3.73e-62	1.3e-19
Cdh8	ENSMUSG00000036510	cluster4	0.631396	1.77339	2.52507	9.37767	6.24227	1.87156	2.40052	6.45e-126	6.73e-124
Cdh9	ENSMUSG00000025370	cluster4	0.04219	0.0619572	0.174811	1.97389	0.352048	3.47509	4.99042	7.13e-53	4.84e-51
Chdh	ENSMUSG00000015970	cluster4	0.157298	0.755721	0.161094	1.13526	0.43787	2.74758	0.580659	1.09e-18	0.0711843
Chrdl2	ENSMUSG00000030732	cluster4	0.252489	0.417769	0.322584	1.15922	0.559767	1.82016	1.47094	1.29e-15	2.37e-08
Chrm2	ENSMUSG00000045613	cluster4	0.152941	0.325764	0.426171	0.434359	0.104464	0.0040626	0.411683	1	0.488197
Chrm3	ENSMUSG00000046159	cluster4	0.375399	1.08027	3.58169	5.62538	0.520343	0.630807	2.37708	3.74e-05	6.48e-66
Cilp	ENSMUSG00000042254	cluster4	0.0955833	0.139698	0.410091	0.605522	0.384798	0.540426	2.11215	0.241871	1.19e-07
Clca1	ENSMUSG00000056025	cluster4	0.0902619	0.143256	1.16262	10.2816	7.02623	3.1281	6.12787	2.63e-140	7.97e-166
Clca2	ENSMUSG00000028262	cluster4	0.00344049	0.00573462	0.109205	0.823611	0.553268	2.92369	0	7.01e-27	8.7e-25
Cldn15	ENSMUSG00000001739	cluster4	0.921694	1.16425	0.41351	2.04756	0.94112	2.28918	0.810759	1.39e-24	0.000371
Clec4e	ENSMUSG00000030142	cluster4	0.04036	0.124302	0.138463	0.351388	0.0355029	1.31553	1.49518	0.0115806	0.00303388
Clstn2	ENSMUSG00000032452	cluster4	6.50616	5.43301	20.0253	41.8584	13.7101	1.04021	2.94366	7.62e-42	4.12e-188
[truncated: 1,003 more rows]
