# Supplementary material for: A molecular roadmap of the AGM region reveals BMPER as a novel regulator of HSC maturation
Source: J Exp Med. 2017 Dec 4;214(12):3731–51. doi: 10.1084/jem.20162012 (PMC5716029; doi:10.1084/jem.20162012)
Supplement: Tables S1-S7 (zipped Excel files) [file JEM_20162012_TablesS1-S7.zip › JEM_20162012_TablesS1-S7/JEM_20162012_TableS3.xlsx]

## Sheet: Table S3
Table S3. Focused haematopoiesis-related canonical pathways
Pathways from MSigDB
KEGG_NOTCH_SIGNALING_PATHWAY
KEGG_TGF_BETA_SIGNALING_PATHWAY
KEGG_VEGF_SIGNALING_PATHWAY
KEGG_JAK_STAT_SIGNALING_PATHWAY
BIOCARTA_ACE2_PATHWAY
BIOCARTA_CCR3_PATHWAY
BIOCARTA_CXCR4_PATHWAY
BIOCARTA_IGF1_PATHWAY
BIOCARTA_IL2_PATHWAY
BIOCARTA_IL3_PATHWAY
BIOCARTA_IL4_PATHWAY
BIOCARTA_IL5_PATHWAY
BIOCARTA_IL6_PATHWAY
BIOCARTA_IL7_PATHWAY
BIOCARTA_INSULIN_PATHWAY
BIOCARTA_NFKB_PATHWAY
BIOCARTA_PDGF_PATHWAY
BIOCARTA_CCR5_PATHWAY
BIOCARTA_SHH_PATHWAY
BIOCARTA_TNFR1_PATHWAY
BIOCARTA_TNFR2_PATHWAY
BIOCARTA_VEGF_PATHWAY
BIOCARTA_WNT_PATHWAY
PID_NOTCH_PATHWAY
PID_WNT_SIGNALING_PATHWAY
PID_BMP_PATHWAY
PID_HEDGEHOG_2PATHWAY
PID_HEDGEHOG_GLI_PATHWAY
PID_KIT_PATHWAY
PID_TGFBR_PATHWAY
REACTOME_SIGNALING_BY_WNT
REACTOME_SIGNALING_BY_SCF_KIT
REACTOME_SIGNALING_BY_NODAL
REACTOME_REGULATION_OF_KIT_SIGNALING
REACTOME_SIGNALING_BY_BMP
REACTOME_INTERFERON_GAMMA_SIGNALING
REACTOME_INTERFERON_ALPHA_BETA_SIGNALING
REACTOME_INTERFERON_SIGNALING
REACTOME_SIGNALING_BY_NOTCH
REACTOME_SIGNALING_BY_TGF_BETA_RECEPTOR_COMPLEX
IMMUNE_RESPONSE
Pathways associated with hematopoiesis selected from Molecular Signatures Database (MSigDB) canonical pathways (Subramanian et al., 2005).
Subramanian, A., P. Tamayo, V.K. Mootha, S. Mukherjee, B.L. Ebert, M.A. Gillette, A. Paulovich, S.L. Pomeroy, T.R. Golub, E.S. Lander, and J.P. Mesirov. 2005. Gene set enrichment analysis: a knowledge-based approach for interpreting genome-wide expression profiles. Proc. Natl. Acad. Sci. USA. 102:15545–15550. https://doi.org/10.1073/pnas.0506580102
