# Supplementary material for: A molecular roadmap of the AGM region reveals BMPER as a novel regulator of HSC maturation
Source: J Exp Med. 2017 Dec 4;214(12):3731–51. doi: 10.1084/jem.20162012 (PMC5716029; doi:10.1084/jem.20162012)
Supplement: Tables S1-S7 (zipped Excel files) [file JEM_20162012_TablesS1-S7.zip › JEM_20162012_TablesS1-S7/JEM_20162012_TableS4.xlsx]

## Sheet: Sheet1
Table S4. Pathway signatures enriched in OP9 cells cultured in reaggregate versus flat cultures
Pathway	Ngenes	PropDown	PropUp	Direction	Pvalue	FDR
KEGG_LYSOSOME	112	0.107	0.589	UP	0.001	0.006
PID_INTEGRIN_PATHWAY	38	0.105	0.447	UP	0.001	0.006
REACTOME_IRON_UPTAKE_AND_TRANSPORT	32	0.156	0.469	UP	0.001	0.006
REACTOME_PIP3_ACTIVATES_AKT_SIGNALING	25	0.16	0.52	UP	0.001	0.006
REACTOME_SIGNALING_BY_NOTCH3	10	0	0.8	UP	0.001	0.006
REACTOME_METABOLISM_OF_PROTEINS	300	0.45	0.177	DOWN	0.001	0.006
REACTOME_CELL_CYCLE_MITOTIC	272	0.647	0.092	DOWN	0.001	0.006
REACTOME_MITOTIC_M_M_G1_PHASES	151	0.701	0.06	DOWN	0.001	0.006
REACTOME_CELL_CYCLE_CHECKPOINTS	105	0.704	0.057	DOWN	0.001	0.006
REACTOME_G1_S_TRANSITION	97	0.742	0.041	DOWN	0.001	0.006
Top 5 significantly enriched up- and down-regulated pathways in reaggregated OP9 cells versus flat cultured OP9 cells.
