# Supplementary material for: A molecular roadmap of the AGM region reveals BMPER as a novel regulator of HSC maturation
Source: J Exp Med. 2017 Dec 4;214(12):3731–51. doi: 10.1084/jem.20162012 (PMC5716029; doi:10.1084/jem.20162012)
Supplement: Tables S1-S7 (zipped Excel files) [file JEM_20162012_TablesS1-S7.zip › JEM_20162012_TablesS1-S7/JEM_20162012_TableS5.xlsx]

## Sheet: intersect_ordered
Table S5. The common in vivo and in vitro gene expression signature underlying the HSC supportive niche
Ensembl.Gene.ID	Name	log2FC 10Vvs9V	log2FC RGRvsFlat
ENSMUSG00000052026	Slc6a7	3.91	2.04
ENSMUSG00000053675	Tgm5	3.76	1.23
ENSMUSG00000059146	Ntrk3	3.61	2.63
ENSMUSG00000031963	Bmper	3.59	2.41
ENSMUSG00000050587	Lrrc4c	3.41	1.55
ENSMUSG00000051678	Pcdhb6	2.97	5.1
ENSMUSG00000033730	Egr3	2.93	3.44
ENSMUSG00000033715	Akr1c14	2.81	1.31
ENSMUSG00000027875	Hmgcs2	2.76	3.19
ENSMUSG00000032332	Col12a1	2.7	1.59
ENSMUSG00000027820	Mme	2.52	3.18
ENSMUSG00000028565	Nfia	2.44	1.14
ENSMUSG00000047033	Pcdhb15	2.33	1.44
ENSMUSG00000063687	Pcdhb5	2.13	3.01
ENSMUSG00000026628	Atf3	2.11	3.2
ENSMUSG00000047910	Pcdhb16	2.1	1.79
ENSMUSG00000045876	Pcdhb8	2.02	5.03
ENSMUSG00000023034	Nr4a1	2.01	3.28
ENSMUSG00000045062	Pcdhb7	1.96	2.46
ENSMUSG00000029135	Fosl2	1.94	1.1
ENSMUSG00000038354	Ankrd35	1.83	2.4
ENSMUSG00000037868	Egr2	1.83	1.81
ENSMUSG00000051242	Pcdhb9	1.81	3.03
ENSMUSG00000070867	RP23-309K20.1	1.77	1.31
ENSMUSG00000067283	Hspa1a	1.76	2.33
ENSMUSG00000043313	Pcdhb19	1.74	2.84
ENSMUSG00000051486	Pcdhb11	1.7	2.59
ENSMUSG00000044043	Pcdhb14	1.69	1.58
ENSMUSG00000035305	Ror1	1.68	2.75
ENSMUSG00000046387	Pcdhb17	1.63	1.45
ENSMUSG00000029675	Eln	1.62	6.93
ENSMUSG00000027827	Kcnab1	1.61	1.36
ENSMUSG00000022324	Matn2	1.55	2.28
ENSMUSG00000022952	Runx1	1.46	1.45
ENSMUSG00000044022	Pcdhb21	1.46	1.48
ENSMUSG00000045903	Npas4	1.46	1.58
ENSMUSG00000023885	Thbs2	1.43	1.12
ENSMUSG00000030711	Sult1a1	1.41	2.2
ENSMUSG00000055435	Maf	1.41	2.41
ENSMUSG00000075047	AC129601.1	1.34	2.72
ENSMUSG00000051041	Olfml1	1.09	5.79
ENSMUSG00000032179	Bmp5	1.06	4.86
ENSMUSG00000060224	Pyroxd2	1.04	1.73
ENSMUSG00000035184	AC154516.1	1.03	2.44
ENSMUSG00000086514	AL591075.2	0.977	1.16
ENSMUSG00000028214	Gem	0.976	2.27
ENSMUSG00000020122	Egfr	0.863	1.85
ENSMUSG00000078816	Prkcc	0.852	1.93
ENSMUSG00000067780	Pi15	0.775	1.9
ENSMUSG00000036545	Adamts2	0.757	1.45
ENSMUSG00000059921	Unc5c	0.749	1.51
ENSMUSG00000054555	Adam12	0.74	2
ENSMUSG00000000126	Wnt9a	0.716	1.94
ENSMUSG00000029217	Tec	0.704	2.92
ENSMUSG00000028487	Bnc2	0.679	1.79
ENSMUSG00000069920	B3gnt9	0.632	1.2
ENSMUSG00000006586	Runx1t1	0.313	2.95
ENSMUSG00000012428	Steap4	0.313	4.35
ENSMUSG00000031125	3830403N18Rik	0.0857	1.33
ENSMUSG00000046318	Ccbe1	0.0331	1.83
ENSMUSG00000023341	Mx2	-0.0296	2.31
ENSMUSG00000030717	Nupr1	-0.069	1.57
ENSMUSG00000079484	Phyhd1	-0.284	1.18
All genes in intersection between Cluster 4 (E10AoV) and genes up-regulated in reaggregate conditions. Ranked by log2 fold-change expression in E10 AoV versus E9 AoV, and including the log2 fold-change expression in OP9 between RGR and flat culture conditions.
