# Supplementary material for: A molecular roadmap of the AGM region reveals BMPER as a novel regulator of HSC maturation
Source: J Exp Med. 2017 Dec 4;214(12):3731–51. doi: 10.1084/jem.20162012 (PMC5716029; doi:10.1084/jem.20162012)
Supplement: Tables S1-S7 (zipped Excel files) [file JEM_20162012_TablesS1-S7.zip › JEM_20162012_TablesS1-S7/JEM_20162012_TableS6.xlsx]

## Sheet: Supp_table5
Table S6. P-values and adjusted p-values for differences in repopulation after treatment with recombinant proteins
protein	pvals_wilcoxon	padj
Gdf3	0.460606	0.888889
Bmper	0.00808081	0.0808081
Chrdl2	0.682828	0.975469
Cxcl10	0.0727273	0.363636
Ccl4	0.533333	0.888889
Inhbb	0.4	0.888889
Ibsp	1	1
Igfbp3	0.921212	1
Nell1	0.808081	1
Wnt2b	0.282828	0.888889
P-values and p-values adjusted by Benjamini and Hochberg procedure for long-term repopulation by embryo cells treated with recombinant proteins versus control, untreated cells.
