# Supplementary material for: A molecular roadmap of the AGM region reveals BMPER as a novel regulator of HSC maturation
Source: J Exp Med. 2017 Dec 4;214(12):3731–51. doi: 10.1084/jem.20162012 (PMC5716029; doi:10.1084/jem.20162012)
Supplement: Tables S1-S7 (zipped Excel files) [file JEM_20162012_TablesS1-S7.zip › JEM_20162012_TablesS1-S7/JEM_20162012_TableS7.xlsx]

## Sheet: Sheet1
Table S7. Primer sequences of Bmper, Bmp4, and Tbp
MGI symbol	5' primer seq	3' primer seq	Amplicon size	UPL probe #
Bmp4	gaggagtttccatcacgaaga	gctctgccgaggagatca	122	89
Bmper	tgtgcaagttcggtagcaag	tgcagttgactgaggaccac	60	58
Tbp	ggggagctgtgatgtgaagt	ccaggaaataattctggctca	82	97
Primer sequences (seq) used for qRT-PCR analysis of Bmper, Bmp4, and Tbp.
